# Supplementary material for: GroEL/ES chaperonin unfolds then encapsulates a nascent protein on the ribosome
Source: Nat Commun. 2025 Nov 13;16:9976. doi: 10.1038/s41467-025-64968-w (PMC12615815; doi:10.1038/s41467-025-64968-w)
Supplement: Supplementary file 3 — Supplementary Data 1 [file 41467_2025_64968_MOESM3_ESM.xlsx]

## Sheet: Summary_table
	HDX-MS RNC data summary
	Dataset		1: GroEL	2: RNC 1-510mut (1)	3: GroEL:RNC 1-510mut	4: 70S ribosomes	5: full-length β-gal	6: EL/ES2:RNC 1-510mut	7: [EL/ES2]	8: RNC1-510mut (2)
	HDX reaction details		Following 10-fold dilution with labelling buffer: final D2O concentration=87.5%, pH=7.1 at 23 °C					Following 10-fold dilution with labelling buffer: final D2O concentration=85.6%, pH=7.1 at 23 °C
	HDX time course		10s, 100s
	Back exchange (mean / IQR)		47% / 10%
	HDX undeuterated controls		3	2	2	2	4	3	3	2
	Number of peptides		See individual figure tabs for construct specific peptide information
	Sequence coverage
	Average peptide length, redundancy
	Peptide filtering parameters		0.05 minimum products/amino acid; 1 consecutive products
	Replicates per	10	3	3	3	1	1	3	3	3
	time point (s)	100	3	3	3	1	1	3	3	3
	Repeatability		See individual figures and sheets for peptide-specific SD values
	Significant differences		Δ ≥ 0.5 Da
	Construct stock concentration (µM)		1 (14-mer)	5.4	5.3	5.5	13	5.5	3 (EL 14-mer), 10 (ES 7-mer)	5.5
	Labeling buffer		10 mM HEPES-NaOH, pH 7.1, 30 mM KOAc, 12 mM Mg(OAc)2, 1 mM DTT, RiboLock RNase inhibitor, 97.2% D2O					10 mM HEPES-NaOH, pH 7.1, 30 mM KOAc, 12 mM Mg(OAc)2, 1 mM DTT, RiboLock RNase inhibitor, 1 mM ATP, 1 mM BeSO4, 10 mM NaF, 95.1% D2O
	Quench buffer		100 mM sodium phosphate, pH 1.4, 4 M guanidium hydrochloride, 10 mM TCEP, H2O

## Sheet: List_of_samples
	Name of raw file	Replicates	Label used in sheet title	Description	Cells used for RNC purification
	230907_bgal_0.raw	A/B/C	bgal	full-length beta-galactosidase, no deuteration
	230907_bgal_10.raw	A		full-length beta-galactosidase, 10s deuteration
	230907_bgal_100.raw	A		full-length beta-galactosidase, 100s deuteration
	230907_R_0.raw	A	70S	70S ribosomes, no deuteration
	230907_R_10.raw	A		70S ribosomes, 10s deuteration
	230907_R_100.raw	A		70S ribosomes, 100s deuteration
	230907_EL_0.raw	A/B/C	EL	full-length GroEL, no deuteration
	230907_EL_10.raw	A/B/C		full-length GroEL, 10s deuteration
	230907_EL_100.raw	A/B/C		full-length GroEL, 100s deuteration
	230907_366EL_0.raw	A/C	RNCEL	1-510 beta-galactosidase I141N G353D RNC with GroEL, no deuteration	ΔTF
	230907_366EL_10.raw	A/B/C		1-510 beta-galactosidase I141N G353D RNC with GroEL, 10s deuteration	ΔTF
	230907_366EL_100.raw	A/B/C		1-510 beta-galactosidase I141N G353D RNC with GroEL, 100s deuteration	ΔTF
	230907_366_0.raw	A/B	RNC	1-510 beta-galactosidase I141N G353D RNC, no deuteration	ΔTF
	230907_366_10.raw	A/B/C		1-510 beta-galactosidase I141N G353D RNC, 10s deuteration	ΔTF
	230907_366_100.raw	A/B/C		1-510 beta-galactosidase I141N G353D RNC, 100s deuteration	ΔTF
	231202_bgal_0s.raw	A	bgal	full-length beta-galactosidase, no deuteration
	231202_70S_0s.raw	A	70S	70S ribosomes, no deuteration
	231202_366_0s.raw	A/B	RNC2	1-510 beta-galactosidase I141N G353D RNC, no deuteration	ΔTF
	231202_366_10s.raw	A/B/C		1-510 beta-galactosidase I141N G353D RNC, 10s deuteration	ΔTF
	231202_366_100s.raw	A/B/C		1-510 beta-galactosidase I141N G353D RNC, 100s deuteration	ΔTF
	231202_366ELES_0s.raw	A/B/C	RNCELES	1-510 beta-galactosidase I141N G353D RNC with GroEL and GroES with ATP/BeFx, no deuteration	ΔTF
	231202_366ELES_10s.raw	A/B/C		1-510 beta-galactosidase I141N G353D RNC with GroEL and GroES with ATP/BeFx, 10s deuteration	ΔTF
	231202_366ELES_100s.raw	A/B/C		1-510 beta-galactosidase I141N G353D RNC with GroEL and GroES with ATP/BeFx, 100s deuteration	ΔTF
	231202_ELES_0s.raw	A/B/C	ELES	full-length GroEL and GroES with ATP/BeFx, no deuteration
	231202_ELES_10s.raw	A/B/C		full-length GroEL and GroES with ATP/BeFx, 10s deuteration
	231202_ELES_100s.raw	A/B/C		full-length GroEL and GroES with ATP/BeFx, 100s deuteration

## Sheet: EL_RNCEL_vs_EL
	10 s			100 s
peptide (start-end)	Uptake difference (Da)	SD (Da)		Uptake difference (Da)	SD (Da)
2-16	0.137546	0.092099		0.350906	0.119054
2-21	-0.14844	0.080315		-0.11087	0.076614
2-23	0.092497	0.137222		-0.14473	0.106011
2-25	-0.03503	0.084565		-0.0174	0.073979
6-21	0.115187	0.044826		0.125736	0.062032
22-37	0.010128	0.142383		0.161612	0.130867
22-40	-0.06927	0.121198		-0.06327	0.105194
23-37	0.223807	0.117443		0.26813	0.104805
24-40	0.035925	0.085472		-0.18225	0.059139
24-55	0.123089	0.160253		-0.07623	0.1121
25-40	0.155266	0.032373		0.161011	0.038909
27-40	0.076349	0.047246		0.051604	0.070636
38-56	-0.18479	0.188118		-0.16442	0.075555
41-56	-0.0319	0.080095		-0.12061	0.134571
41-59	0.210801	0.1531		0.168286	0.117654
50-55	-0.15622	0.058044		-0.12191	0.052165
60-69	-0.36155	0.173065		-0.22088	0.161907
62-69	-0.07317	0.067249		-0.10019	0.054705
62-73	-0.25145	0.130268		-0.25217	0.051785
74-92	0.275257	0.157571		0.456224	0.170622
74-95	-0.11739	0.134623		-0.40938	0.136969
96-106	0.039247	0.13424		-0.02856	0.09763
96-108	0.026827	0.083081		0.004133	0.085159
96-115	-0.01318	0.084213		-0.15741	0.058287
96-123	0.043343	0.148094		-0.11542	0.122417
96-125	-0.07686	0.118201		-0.05122	0.120847
96-127	-0.2663	0.155273		-0.2647	0.163083
98-115	0.030075	0.070935		-0.17264	0.071509
98-127	0.050972	0.085236		0.013287	0.109808
99-116	-0.01875	0.044761		-0.10805	0.050618
99-125	0.227332	0.095453		-0.02063	0.134199
101-119	0.0695	0.061382		-0.02298	0.107353
102-116	-0.11963	0.055875		-0.26112	0.039667
105-116	-0.1107	0.044709		-0.15403	0.047992
105-127	0.000721	0.16676		0.035481	0.073543
107-125	0.11093	0.120323		0.066298	0.113644
107-127	0.140719	0.086509		0.125394	0.122805
109-116	-0.10142	0.036717		-0.14527	0.047051
109-121	-0.14708	0.088485		-0.14798	0.101234
126-131	-0.06756	0.039961		-0.1485	0.07264
126-133	-0.21757	0.079529		-0.06694	0.05538
130-161	-0.67263	0.161309		-0.67124	0.177352
132-161	-0.79883	0.139641		-0.9789	0.16402
134-143	-0.27262	0.026358		-0.1679	0.108905
134-161	-0.81492	0.136967		-1.26319	0.144683
137-143	-0.21775	0.100192		-0.25458	0.111139
162-187	0.155056	0.182802		0.111752	0.121118
162-188	0.322332	0.183134		0.124438	0.178437
165-175	-0.07982	0.071871		-0.07695	0.097826
165-187	-0.19955	0.086967		-0.43844	0.114436
165-188	0.137406	0.146267		-0.0467	0.123623
167-187	-0.11681	0.093145		-0.2879	0.085904
176-187	-0.07929	0.137558		-0.14236	0.126603
176-188	-0.15669	0.111676		-0.10882	0.088067
188-195	-0.2429	0.098125		-0.17478	0.10642
188-198	0.072155	0.067601		0.004612	0.053988
189-195	-0.09903	0.0307		-0.1218	0.021897
189-198	-0.06433	0.087524		0.040833	0.092879
195-211	-0.17033	0.126351		-0.27838	0.09031
195-212	-0.12116	0.102487		-0.37031	0.095446
195-214	-0.39516	0.06275		-0.56912	0.089347
196-211	-0.28584	0.092487		-0.32399	0.036529
196-212	-0.08921	0.09209		-0.19983	0.109781
199-204	-0.06091	0.03271		-0.132	0.02284
199-211	-0.12691	0.083046		-0.12597	0.092565
199-212	-0.25334	0.121458		-0.33237	0.109524
199-214	-0.28578	0.112426		-0.51397	0.137563
213-221	-0.01849	0.024948		-0.04784	0.027737
213-222	-0.03222	0.036638		-0.01634	0.079915
215-222	0.179905	0.12128		0.122877	0.094582
222-234	0.232329	0.197766		0.276068	0.124038
223-237	-0.1234	0.14263		-0.10644	0.1525
230-237	-0.06892	0.040971		-0.0048	0.054697
238-248	-0.11225	0.04951		-0.15711	0.068916
249-256	-0.01053	0.026876		-0.06501	0.016043
249-259	-0.09564	0.047323		-0.11346	0.05381
249-261	-0.05596	0.077375		0.072328	0.065594
252-259	-0.05234	0.035604		-0.10306	0.035254
262-275	-0.14663	0.175806		0.257784	0.192353
265-275	-0.17615	0.073513		-0.226	0.100719
270-291	-0.24307	0.121511		-0.24587	0.17817
276-291	0.043701	0.073755		-0.07108	0.104763
290-304	-0.08915	0.115467		-0.16773	0.119998
292-304	-0.03565	0.111047		-0.08664	0.128317
292-306	0.035858	0.111516		0.03509	0.140753
295-304	0.018722	0.054053		0.001827	0.051062
304-309	-0.05979	0.036471		-0.07424	0.055738
307-314	0.098536	0.077854		0.059994	0.044216
307-331	-0.01588	0.184632		-0.00661	0.124789
310-331	0.103591	0.032509		0.098483	0.089485
315-331	-0.19292	0.106989		-0.09034	0.105509
315-339	0.006737	0.118849		0.044277	0.181564
315-340	-0.24946	0.09487		-0.24503	0.151632
315-341	0.251341	0.192767		0.273174	0.211699
315-351	0.121484	0.28382		0.135253	0.099214
332-340	0.107367	0.133492		0.059883	0.128126
332-341	-0.06219	0.047328		-0.05714	0.026458
332-354	0.046962	0.088338		-0.00622	0.065254
332-355	-0.18785	0.159092		-0.22934	0.188447
332-356	-0.10163	0.152753		-0.19562	0.136889
340-354	-0.04315	0.051315		0.058477	0.07349
340-356	0.040283	0.066675		0.129648	0.099294
340-359	0.142538	0.173605		0.301629	0.165687
340-360	0.043887	0.073674		-0.07875	0.103617
341-355	0.089314	0.085064		0.29715	0.136659
341-377	0.02481	0.084675		-0.29279	0.140195
342-356	0.127483	0.156805		0.100172	0.136546
342-359	0.159103	0.091799		0.064892	0.141037
349-377	0.154632	0.053748		-0.07861	0.16295
356-372	0.109427	0.106285		0.129328	0.137379
356-378	0.028159	0.044778		0.045628	0.104979
360-378	0.317499	0.158331		0.291883	0.173196
387-400	-4.1e-05	0.047016		-0.10989	0.168434
387-405	-0.06476	0.184342		0.206351	0.141456
389-419	-0.1756	0.100206
390-419	0.217283	0.070079		-0.30283	0.209951
409-419	-0.08132	0.030349		-0.13016	0.031724
420-439	0.356155	0.051963		0.270566	0.172226
420-444	-0.01159	0.093414		-0.24953	0.172268
427-444	0.105377	0.081113		0.153126	0.140263
427-453	0.037392	0.09337		0.043819	0.086619
439-444	0.035007	0.039363		0.022156	0.026953
454-468	-0.312	0.082341		-0.47875	0.053882
454-484	-0.703	0.064557		-0.98408	0.137657
457-479	-0.5288	0.097787		-0.46964	0.195824
457-484	-0.69262	0.167842		-0.80674	0.15401
457-488	-0.82889	0.184801		-0.97622	0.108091
480-488	0.001934	0.038402		0.04075	0.043343
489-504	0.062411	0.127271		-0.00831	0.134194
489-505	-0.06426	0.153369		0.012777	0.115672
489-506	0.008266	0.086256		0.134074	0.081151
489-509	-0.04391	0.190395		-0.04196	0.183776
490-505	0.179962	0.139914		0.166262	0.093822
491-504	0.03706	0.06546		0.057783	0.067714
491-505	0.14626	0.107176		0.189304	0.119185
492-504	0.058517	0.154578		0.036047	0.158661
492-509	-0.01891	0.078867		-0.00054	0.081507
492-513	0.078736	0.078502		0.082654	0.078732
494-504	0.025645	0.053558		0.017487	0.051098
505-513	-0.00753	0.02445		-0.05238	0.024002
506-513	-0.09368	0.055441		-0.08335	0.066109
506-514	0.032651	0.084423		0.035107	0.072805
514-520	-0.08908	0.045338		-0.16655	0.059831
519-548	-2.07883	0.147118		-1.85827	0.189357
520-548	-1.83344	0.093146		-1.62464	0.211241
521-548	-1.39387	0.116666		-1.26145	0.229698
522-548	-1.56256	0.151703		-1.39923	0.083817

## Sheet: EL_in_RNCELESvsELES
	10 s			100 s
peptide (start-end)	Uptake difference (Da)	SD (Da)		Uptake difference (Da)	SD (Da)
2-16	-0.07587	0.16614		-0.19248	0.123724
2-21	-0.15746	0.086771		-0.09642	0.079482
2-23	-0.00301	0.085796		0.158941	0.102335
2-25	-0.13594	0.188699		-0.02872	0.197151
12-23	0.054641	0.166989		-0.0868	0.186143
12-25	0.129816	0.034892		0.061436	0.065558
17-23	-0.07802	0.052027		-0.07591	0.061012
22-37	-0.16773	0.037469		-0.0546	0.049102
22-40	-0.05615	0.064266		-0.03671	0.100444
23-37	0.057927	0.139337		0.021682	0.109158
23-40	-0.0214	0.062835		-0.06935	0.07594
24-37	-0.00283	0.094199		-0.11653	0.110754
24-40	0.033002	0.106322		0.010046	0.081111
25-40	-0.0818	0.054838		-0.09481	0.092742
26-55	-0.02265	0.062102		-0.14816	0.101101
27-40	-0.12765	0.065334		-0.09946	0.084124
38-55	0.002	0.13881		-0.02347	0.201883
38-56	-0.07408	0.078608		-0.0919	0.04311
41-56	-0.01548	0.040385		-0.06266	0.091856
41-59	-0.01236	0.113971		0.038811	0.082523
50-55	0.001129	0.025051		-0.00914	0.048809
60-73	0.042131	0.123935		-0.03611	0.072323
62-73	-0.09517	0.102319		-0.05483	0.096115
63-72	-0.09039	0.130819		-0.02361	0.10234
63-73	-0.09777	0.052578		-0.06467	0.075172
74-92	-0.08846	0.071844		0.045972	0.142925
74-95	0.107462	0.117319		0.000277	0.069312
77-95	-0.04847	0.065053		-0.02631	0.06456
96-106	-0.00371	0.055698		0.048516	0.0592
96-108	0.099897	0.124038		0.055285	0.12397
96-116	-0.16199	0.143769		-0.20118	0.147495
96-123	0.076168	0.122035		0.161608	0.125452
96-127	-0.16014	0.110126		-0.0052	0.133766
98-104	0.021513	0.033911		-0.00134	0.039425
98-115	-0.03129	0.085764		0.067257	0.107078
98-116	-0.1401	0.06585		-0.00955	0.127236
98-127	-0.06934	0.14324		-0.00196	0.132814
99-115	-0.0028	0.127147		0.004741	0.11971
99-116	0.1108	0.104458		0.117638	0.125352
99-127	-0.14172	0.153065		-0.23864	0.128469
102-116	-0.0189	0.064866		0.043088	0.065136
105-116	-0.01944	0.068181		0.129636	0.044299
105-127	0.007078	0.090692		0.104928	0.086959
109-116	-0.0027	0.034094		0.072163	0.025807
109-121	-0.09518	0.080346		0.0099	0.064526
109-125	-0.03653	0.174032		-0.1198	0.165687
126-133	-0.08902	0.145624		-0.09793	0.063594
128-161	-0.09554	0.083906		-0.10056	0.11955
130-161	-0.21307	0.118247		-0.27319	0.085333
131-161	-0.15845	0.126919		-0.16588	0.160749
134-161	-0.1704	0.125089		-0.08663	0.099768
144-163	0.153375	0.069253		0.077194	0.062117
147-161	-0.03914	0.083464		-0.01713	0.076159
164-188	0.233773	0.054785		0.07472	0.075188
165-175	-0.02481	0.061043		0.022765	0.073948
165-176	0.101244	0.101246		0.140597	0.123372
165-187	-0.01629	0.176006		0.169454	0.199553
165-188	0.032868	0.163168		0.09259	0.166379
167-187	-0.06181	0.243747		0.028071	0.146944
168-187	0.231688	0.130297		0.205799	0.182
176-187	0.024894	0.088296		-0.01484	0.075986
176-188	-0.1486	0.071981		-0.01271	0.092667
177-187	0.003271	0.126818		-0.07984	0.074446
177-188	0.046757	0.164467		0.155064	0.084508
179-187	-0.08881	0.048056		0.034046	0.05593
188-195	0.039128	0.080866		0.093461	0.074001
188-198	-0.0545	0.093218		-0.0293	0.07173
189-195	0.018522	0.067726		0.036728	0.033821
189-198	-0.03976	0.089298		0.164151	0.164273
190-195	0.004622	0.039374		0.101416	0.033579
195-211	-0.00463	0.088669		0.011833	0.097812
195-212	-0.09045	0.111833		-0.03203	0.086896
195-214	-0.111	0.063658		-0.06245	0.053276
196-211	-0.12669	0.114765		-0.09181	0.110865
196-212	0.021336	0.053958		-0.02612	0.054019
196-214	-0.06593	0.087025		-0.08073	0.082555
199-214	0.050103	0.079493		-0.01172	0.087555
213-221	0.046984	0.027646		0.004062	0.027637
213-222	-0.01173	0.028186		0.042874	0.055517
215-221	0.035042	0.122556		-0.00756	0.137464
215-222	-0.08955	0.074595		-0.02881	0.069524
216-221	0.026036	0.040665		0.030931	0.038169
238-248	-0.08053	0.051606		-0.10845	0.056443
238-249	0.066957	0.049478		0.013136	0.060962
249-256	-0.00403	0.047484		-0.03524	0.138102
249-259	-0.0355	0.046242		-0.01912	0.040389
252-259	-0.0372	0.038603		-0.06677	0.063013
252-261	0.021267	0.062977		-0.18415	0.06556
253-259	0.018061	0.064313		-0.01177	0.06967
253-261	-0.0627	0.057959		0.016738	0.070886
262-275	-0.01076	0.11592		0.10876	0.120686
262-289	-0.09975	0.19665		-0.20483	0.169965
270-289	-0.10024	0.144132		-0.10763	0.139142
271-292	0.09479	0.206082		-0.16235	0.127316
277-289	-0.04376	0.080336		-0.09426	0.129245
290-304	0.061334	0.121197		-0.11103	0.108114
292-300	-0.05796	0.049691		-0.08507	0.062955
292-303	-0.03887	0.022703		-0.00016	0.027867
292-304	-0.07923	0.042042		-0.03447	0.028015
292-306	-0.17022	0.041624		-0.23916	0.034971
295-303	-0.01056	0.022629		0.038654	0.030543
295-304	0.028252	0.049377		0.100177	0.046761
304-309	-0.00192	0.047864		0.006991	0.028422
305-309	0.043878	0.074756		0.018962	0.055749
307-314	0.039513	0.05668		0.064763	0.063243
307-331	0.121081	0.163102		-0.0585	0.14914
310-331	0.161962	0.129667		0.079244	0.118792
310-339	0.083095	0.146677		0.056635	0.15887
315-340	-0.10325	0.158673		-0.08304	0.201659
315-341	0.023583	0.07908		-0.03222	0.151524
332-339	-0.05716	0.092535		-0.11483	0.096671
332-340	0.097131	0.056872		0.110021	0.045734
332-341	0.005754	0.039061		-0.07002	0.051212
332-348	-0.00558	0.054624		-0.02146	0.16692
332-355	0.217838	0.129848		0.158715	0.229179
332-356	-0.0076	0.11179		0.087769	0.071265
332-359	0.074273	0.122021		0.064953	0.132332
340-351	0.025052	0.088692		0.053678	0.069305
340-354	-4.2e-05	0.092778		-0.21317	0.140877
340-355	-0.04372	0.111238		0.061152	0.13627
340-356	-0.15178	0.221091		-0.13053	0.217906
340-359	0.067202	0.15479		0.065272	0.140248
340-360	0.028387	0.058449		0.001497	0.067306
340-367	-0.28913	0.19574		-0.16659	0.239955
340-372	-0.21088	0.255802		-0.17364	0.215626
341-355	-0.05839	0.077783		-0.14984	0.074531
342-355	0.118617	0.097458		0.202512	0.088565
342-356	-0.01211	0.186338		0.020024	0.079762
342-359	-0.06934	0.079567		0.068289	0.18687
356-367	0.013448	0.132148		-0.03709	0.077778
356-372	-0.01772	0.165223		0.154355	0.121548
356-377	-0.04621	0.070783		-0.02135	0.17048
356-378	0.081827	0.167184		-0.05003	0.12232
357-372	0.051322	0.162897		0.00496	0.118735
360-377	0.031969	0.108253		0.027161	0.047639
360-378	0.215097	0.133701		0.255176	0.142681
361-377	0.074622	0.158455		0.325419	0.131586
387-400	-0.13428	0.083969		-0.07478	0.076532
387-419	-0.07535	0.185307		-0.06176	0.188396
389-419	-0.13882	0.232727		-0.2672	0.240826
390-419	-0.21586	0.128495		-0.23917	0.101035
402-415	0.031547	0.166886		0.064523	0.172571
406-419	-0.04757	0.043501		0.007797	0.061137
409-419	-0.08598	0.066071		-0.08388	0.065024
410-419	-0.02767	0.039189		0.002199	0.032011
420-429	0.109842	0.088718		0.155133	0.073614
420-444	-0.14333	0.136185		-0.09945	0.117245
427-439	0.078	0.105904		0.101613	0.096698
427-444	0.144383	0.105994		0.059362	0.102388
439-444	-0.01606	0.02564		0.009236	0.025598
445-453	0.029072	0.09669		0.029684	0.093001
454-465	-0.13767	0.058702		-0.2182	0.034298
454-466	-0.01345	0.068037		-0.06565	0.063321
454-468	0.12216	0.108541		0.07455	0.073761
454-479	-0.22678	0.130926		-0.16579	0.08189
454-484	-0.2102	0.129605		-0.27984	0.12914
457-479	-0.16347	0.153722		0.090493	0.074928
457-488	-0.1486	0.088857		-0.08843	0.094457
459-484	-0.14802	0.114297		-0.07262	0.059755
467-484	0.012995	0.089247		0.133133	0.076291
480-488	-0.01199	0.070309		-0.01743	0.03573
489-504	-0.0136	0.06147		-0.08665	0.066853
489-505	-0.06035	0.063465		-0.02244	0.05846
490-505	0.010199	0.087031		-0.00864	0.08075
491-504	0.028494	0.051867		0.031376	0.031446
492-504	-0.06879	0.098812		0.066874	0.074681
492-505	0.075552	0.109028		0.0569	0.106528
492-509	-0.04542	0.119911		-0.08075	0.107275
494-504	-0.0526	0.118543		-0.12373	0.064298
494-505	-0.03253	0.083462		-0.08102	0.049453
505-513	-0.00754	0.036497		-0.02693	0.040804
505-514	-0.00205	0.053238		-0.0394	0.023594
506-514	-0.08078	0.080076		-0.07946	0.08421
514-520	-0.02725	0.197823		-0.00649	0.155672
520-532	-0.26675	0.056966		-0.18849	0.068921
520-548	-0.37745	0.113759		-0.43382	0.150239
521-548	-0.46646	0.232268		-0.35421	0.189589
522-548	-0.19394	0.173851		-0.22387	0.100591

## Sheet: NC_RNCEL_vs_RNC
				10 s			100 s
Sequence	Start	End	Start-End	Uptake difference (Da)	SD (Da)		Uptake difference (Da)	SD (Da)
TMITDSL	1	7	1-7	0.093913	0.081708		-0.02489	0.047457
AVVLQRRDWENPGVTQL	8	24	8-24	1.42701	0.110905		0.794278	0.13461
VVLQRRDWENPGVTQL	9	24	9-24	1.16598	0.103858		0.429027	0.063484
QRRDWENPGVTQL	12	24	12-24	0.714588	0.076185		0.113688	0.133192
NRLAAHPPFASWRNSEE	25	41	25-41	1.01795	0.085085		0.521692	0.160451
LRSLNGEWRF	51	60	51-60	0.771237	0.077694		0.90107	0.169815
AWFPAPEAVPESW	61	73	61-73	0.606885	0.121677		0.747422	0.089464
AWFPAPEAVPESWL	61	74	61-74	1.29155	0.029949		1.27994	0.167722
LECDLPEADT	74	83	74-83	0.559636	0.098341		0.421293	0.032558
TVVVPSNWQMHGYDAPIYT	83	101	83-101	0.281222	0.161227		0.328676	0.157383
VVVPSNWQMHGYDAPIYT	84	101	84-101	0.069246	0.040452		0.109309	0.084118
NVTYPITVNPPFVPTENPTGC	102	122	102-122	0.439401	0.113534		0.437463	0.060009
YSLTF	123	127	123-127	0.285468	0.023587		0.052935	0.064634
VLRWSDGSY	188	196	188-196	0.211761	0.052175		0.20571	0.086828
WRMSGIF	203	209	203-209	0.404843	0.082791		0.262084	0.095229
IIDERGGYADRVTLRL	278	293	278-293	0.045037	0.094725		-0.10328	0.169686
WSAEIPNL	301	308	301-308	0.41859	0.037653		0.300688	0.045246
LLLNGKPLL	342	350	342-350	0.439439	0.139515		0.387435	0.115992
VQDILL	373	378	373-378	0.223478	0.03306		0.20857	0.033382
MKQNNFNAVRCSHYPNHPLW	379	398	379-398	0.560474	0.200617		0.059983	0.042615
NAVRCSHYPNHPLW	385	398	385-398	0.218606	0.115859		0.057874	0.039159
VVDEANIETHGMVPMNRLTDDPRWLPAMSE	409	438	409-438	-0.00732	0.065801		-0.16009	0.185492
IETHGMVPMNRLTDDPRWLPAMSE	415	438	415-438	0.828515	0.156114		0.159342	0.239289
IIWSLGNESGHGANHDAL	454	471	454-471	-0.02567	0.094658		-0.11311	0.125203
WSLGNESGHGANHDAL	456	471	456-471	0.177431	0.062374		0.297173	0.154901
YRWIKSVDPSRPVQYEGGGADTTATD	472	497	472-497				0.151989	0.174279

## Sheet: NC_RNCELES_vs_RNC2
				10 s			100 s
Sequence	Start	End	Start-End	Uptake difference (Da)	SD (Da)		Uptake difference (Da)	SD (Da)
TMITDSL	1	7	1-7	-0.03132	0.050175		0.043964	0.055659
AVVLQRRDWENPGVTQL	8	24	8-24	-0.40822	0.147492		-0.22535	0.138238
VVLQRRDWENPGVTQL	9	24	9-24	-0.59173	0.280712		-0.32812	0.036548
QRRDWENPGVTQL	12	24	12-24	-0.37985	0.160146		-0.10575	0.080399
NRLAAHPPFASWRNSEE	25	41	25-41	-0.22296	0.082112		-0.13867	0.122725
NRLAAHPPFASWRNSEEARTDRPSQQL	25	51	25-51	0.080016	0.116478		-0.4074	0.10368
LRSLNGEWRF	51	60	51-60	-0.02235	0.098423		0.010503	0.063388
AWFPAPEAVPESW	61	73	61-73	-0.26811	0.082708		-0.27642	0.117433
AWFPAPEAVPESWL	61	74	61-74	-0.27064	0.136615		-0.23791	0.212837
LECDLPEADT	74	83	74-83	-0.14868	0.048221		-0.09874	0.068649
TVVVPSNWQMHGYDAPIYT	83	101	83-101	-0.03769	0.093437		-0.01469	0.063135
VVVPSNWQMHGYDAPIYT	84	101	84-101	-0.16503	0.061775		-0.056	0.068476
NVTYPITVNPPFVPTENPTGC	102	122	102-122	-0.17103	0.111616		-0.09357	0.123906
VDESWLQEGQTR	129	140	129-140	0.006097	0.075339		0.042811	0.069632
LQEGQTRNIFDGVN	134	147	134-147	-0.16461	0.090621		-0.04074	0.137886
FLRAGENRLAV	176	186	176-186	-0.19835	0.157616		0.034534	0.151994
VLRWSDGSY	188	196	188-196	-0.24642	0.175099		-0.21648	0.098123
WRMSGIF	203	209	203-209	-0.14216	0.05639		-0.06878	0.070055
IIDERGGYADRVTLRL	278	293	278-293	-0.09131	0.076551		0.20073	0.174715
WSAEIPNL	301	308	301-308	-0.19086	0.054287		-0.13063	0.023296
YRAVVEL	309	315	309-315	-0.08216	0.093719		-0.10918	0.097655
IRDVNRHEHHPLHGQVM	351	367	351-367	-0.13567	0.19174		-0.02263	0.09611
MVQDIL	372	377	372-377	0.130305	0.081838		-0.03622	0.120193
VQDILL	373	378	373-378	0.047692	0.056441		0.069921	0.068087
MKQNNFNAVRCSHYPNHPLW	379	398	379-398	-0.03032	0.096194		-0.17146	0.130225
NAVRCSHYPNHPLW	385	398	385-398	0.005351	0.164948		-0.03125	0.103284
YTLCDRYGL	399	407	399-407	0.293464	0.101983		-0.03352	0.177755
VVDEANIETHGMVPMNRLTDDPRWLPAMSE	409	438	409-438	-0.11834	0.094232		-0.17492	0.193323
IETHGMVPMNRLTDDPRWLPAMSE	415	438	415-438	-0.01343	0.12397		0.107418	0.068265
VQRDRNHPSVIIWSLGNESGHGANHDAL	444	471	444-471	0.064924	0.117631		0.038749	0.245216
IIWSLGNESGHGANHDAL	454	471	454-471	-0.01224	0.080253		-0.05843	0.190878
YRWIKSVDPSRPVQYEGGGADTTATD	472	497	472-497	-0.09012	0.305541		0.024323	0.126314

## Sheet: NC_RNC_vs_bgal
				10 s			100 s
Sequence	Start	End	Start-End	Uptake difference (Da)	SD (Da)		Uptake difference (Da)	SD (Da)
AVVLQRRDWENPGVTQL	8	24	8-24	3.73361	0.110667		5.50355	0.064691
VVLQRRDWENPGVTQL	9	24	9-24	3.65862	0.092097		5.27939	0.06497
QRRDWENPGVTQL	12	24	12-24	3.6057	0.043522		4.75723	0.018576
NRLAAHPPFASWRNSEE	25	41	25-41	0.700339	0.064522		1.32851	0.082786
LRSLNGEWRF	51	60	51-60	0.401718	0.091382		0.699203	0.139845
AWFPAPEAVPESW	61	73	61-73	0.477854	0.097958		0.476552	0.126308
AWFPAPEAVPESWL	61	74	61-74	0.325189	0.087953		0.443234	0.150725
LECDLPEADT	74	83	74-83	0.601426	0.078713		0.511482	0.016931
TVVVPSNWQMHGYDAPIYT	83	101	83-101	5.47337	0.08567		5.29381	0.122428
VVVPSNWQMHGYDAPIYT	84	101	84-101	5.19091	0.045664		4.88171	0.073196
NVTYPITVNPPFVPTENPTGC	102	122	102-122	4.41238	0.098331		3.73952	0.053301
YSLTF	123	127	123-127	-0.09297	0.018965		-0.23659	0.039325
VLRWSDGSY	188	196	188-196	2.15818	0.07412		2.65639	0.095911
WRMSGIF	203	209	203-209	1.1923	0.077288		1.86134	0.092682
IIDERGGYADRVTLRL	278	293	278-293	1.65919	0.083048		1.71437	0.146175
WSAEIPNL	301	308	301-308	0.864592	0.037099		0.770765	0.040961
LLLNGKPLL	342	350	342-350	0.837266	0.096208		1.37023	0.077953
VQDILL	373	378	373-378	0.217167	0.011779		0.48745	0.027836
MKQNNFNAVRCSHYPNHPLW	379	398	379-398	2.58155	0.123807		4.41153	0.042656
NAVRCSHYPNHPLW	385	398	385-398	1.73456	0.038486		2.64038	0.036971
VVDEANIETHGMVPMNRLTDDPRWLPAMSE	409	438	409-438	10.8065	0.061331		11.1259	0.102648
IETHGMVPMNRLTDDPRWLPAMSE	415	438	415-438	7.86539	0.160646		8.08354	0.216882
IIWSLGNESGHGANHDAL	454	471	454-471	3.79974	0.093428		3.88692	0.13846
WSLGNESGHGANHDAL	456	471	456-471	1.71463	0.0743		2.04752	0.126236
YRWIKSVDPSRPVQYEGGGADTTATD	472	497	472-497	10.0719	0.370533		10.306	0.174306

## Sheet: L6_RNCEL_vs_70S
				100 s
Sequence	Start	End	Start-End	Uptake difference (Da)	SD (Da)
SRVAKAPVVVPAGVD	2	16	2-16	0.030436	0.092133
VKINGQVITIKGKNGEL	17	33	17-33	-0.03642	0.040532
VKINGQVITIKGKNGELTRTLND	17	39	17-39	-0.13458	0.031234
LTRTLNDAV	33	41	33-41	0.072912	0.012057
RTLNDAVEVKHADNTLTFGPRDG	35	57	35-57	0.017631	0.144944
VKHADNTLTFGPRDGYADG	43	61	43-61	0.122866	0.02448
AVEVKHADNTLTFGPRDGYADGWAQAGTARALL	40	72	40-72	-0.07312	0.073264
VKHADNTLTFGPRDGYADGWAQAGTARALL	43	72	43-72	0.171223	0.067519
WAQAGTARALL	62	72	62-72	-0.0623	0.140456
NSMVIGVTEGFTKKLQL	73	89	73-89	-0.14785	0.078609
MVIGVTEGFTKKLQL	75	89	75-89	0.034134	0.095216
VIGVTEGFTKKLQL	76	89	76-89	-0.16061	0.047928
EGFTKKLQLVGVGYRAAV	81	98	81-98	-0.03615	0.027718
KGNVINLSL	99	107	99-107	0.081734	0.104196
LSLGFSHPVDHQLPAGIT	105	122	105-122	-0.09137	0.114644
LSLGFSHPVDHQLPAGITAECPTQTE	105	130	105-130	0.098099	0.077913
SLGFSHPVDHQLPAGITAECPTQTE	106	130	106-130	-0.09153	0.062865
IVLKGADKQVIGQVA	131	145	131-145	0.015738	0.091338
IVLKGADKQVIGQVAAD	131	147	131-147	-0.10118	0.159041
IVLKGADKQVIGQVAADL	131	148	131-148	-0.02972	0.074566
RAYRRPEPYKGKGVRYADE	149	167	149-167	0.173809	0.080616
YRRPEPYKGKGVRYADE	151	167	151-167	-0.17172	0.070372
RPEPYKGKGVRYADEVVRTKEA	153	174	153-174	0.203509	0.208553

## Sheet: L7_RNCEL_vs_70S
				100 s
Sequence	Start	End	Start-End	Uptake difference (Da)	SD (Da)
SITKDQIIEAVAAM	2	15	2-15	0.086879	0.04524
SITKDQIIEAVAAMSVM	2	18	2-18	-0.07019	0.059585
SITKDQIIEAVAAMSVMDV	2	20	2-20	0.0341	0.059704
SITKDQIIEAVAAMSVMDVVE	2	22	2-22	0.077475	0.081289
SITKDQIIEAVAAMSVMDVVELISAMEEKFGVSAAAA	2	38	2-38	-0.16057	0.084609
ITKDQIIEAVAAMSVMDVVELISAMEEKFGVSAAAAVAVAAGPVEA	3	48	3-48	0.053467	0.152006
SVMDVVEL	16	23	16-23	-0.10562	0.080577
DVVELISAMEEKFGVSAAAA	19	38	19-38	0.145099	0.123438
VELISAMEEKFGVSAAAA	21	38	21-38	-0.00079	0.08437
VVELISAMEEKFGVSAAAAVA	20	40	20-40	-0.0783	0.050678
VAVAAGPVEA	39	48	39-48	0.031592	0.058376
VAAGPVEAAEEKTEF	41	55	41-55	-0.0012	0.004212
LKAAGANKVAVIKAVRGATG	59	78	59-78	-7.1e-05	0.055175
EKTEFDVILKAAGANKVAVIKAVRGATGLGLKEAKDL	51	87	51-87	0.185528	0.044165
DVILKAAGANKVAVIKAVRGATGLGLKEAK	56	85	56-85	0.152873	0.138681
DVILKAAGANKVAVIKAVRGATGLGLKEAKD	56	86	56-86	-0.00715	0.253114
KAAGANKVAVIKAVRGATGLGLKEAKD	60	86	60-86	0.133923	0.080384
KAAGANKVAVIKAVRGATGLGLKEAKDLVESAPAAL	60	95	60-95	0.029208	0.067457
AVRGATGLGLKEAKDLVESAPAALKE	72	97	72-97	0.097973	0.052796
LVESAPAAL	87	95	87-95	0.003075	0.004883
LVESAPAALKEGVSKDDAEALKKALE	87	112	87-112	-0.20271	0.101516
KEGVSKDDAEALKKALEEAGAE	96	117	96-117	0.131704	0.098025

## Sheet: L10_RNCEL_vs_70S
				100 s
Sequence	Start	End	Start-End	Uptake difference (Da)	SD (Da)
ALNLQDKQAIVAE	2	14	2-14	0.032515	0.032019
LNLQDKQAIVA	3	13	3-13	0.065331	0.058336
LNLQDKQAIVAEVSE	3	17	3-17	0.061987	0.032227
QDKQAIVAEVSEVAKGALSAVVAD	6	29	6-29	-0.05675	0.107873
VSEVAKGALSAV	15	26	15-26	0.040531	0.032405
VVADSRGVTVDKMTEL	26	41	26-41	0.07655	0.070116
VVADSRGVTVDKMTELRKAGREAGVY	26	51	26-51	0.092822	0.067295
VADSRGVTVDKMTE	27	40	27-40	-0.12632	0.102041
VADSRGVTVDKMTEL	27	41	27-41	-0.05905	0.105889
VADSRGVTVDKMTELRKAGREAGVYM	27	52	27-52	-0.11322	0.098541
LRRAVEGTPFECL	60	72	60-72	0.013818	0.071594
RRAVEGTPFECL	61	72	61-72	0.011685	0.129209
KDAFVGPTLIAYSMEHPGAAARLF	73	96	73-96	0.165913	0.132007
AYSMEHPGAAARL	83	95	83-95	-0.03511	0.051436
FKEFAKANAKF	96	106	96-106	0.065259	0.047659
EGELIPASQ	114	122	114-122	0.039677	0.018195
EGELIPASQIDRL	114	126	114-126	0.058304	0.051461
QIDRLATLPTYEEAIARLMAT	122	142	122-142	-0.03206	0.046855
IDRLATLPTYEEAIARL	123	139	123-139	0.093894	0.10711
IDRLATLPTYEEAIARLMATMKEASAGKL	123	151	123-151	-0.13839	0.066325
ATLPTYEEA	127	135	127-135	-0.02966	0.018915
ATLPTYEEAIARL	127	139	127-139	0.023913	0.038877
ATLPTYEEAIARLMATMKEASAGKLVRTLAAVRDAKEAA	127	165	127-165	0.01524	0.095897
IARLMATMKEASAGKLVRTLAAVRDAKEAA	136	165	136-165	-0.04999	0.135694
MATMKEASAGKL	140	151	140-151	-0.15579	0.03829
MATMKEASAGKLVRTLAAVRDAKEAA	140	165	140-165	0.025732	0.06168

[truncated: 9 more sheets: L11_RNCEL_vs_70S, L16_RNCEL_vs_70S, L16_RNC_vs_70S, L23_RNCEL_vs_70S, L23_RNC_vs_70S, L24_RNCELvs70S, L25_RNCEL_vs_70S, L29_RNCEL_vs_70S, L29_RNC_vs_70S]
