# Supplementary material for: GroEL/ES chaperonin unfolds then encapsulates a nascent protein on the ribosome
Source: Nat Commun. 2025 Nov 13;16:9976. doi: 10.1038/s41467-025-64968-w (PMC12615815; doi:10.1038/s41467-025-64968-w)
Supplement: Supplementary file 4 — Supplementary Data 2 [file 41467_2025_64968_MOESM4_ESM.xlsx]

## Sheet: list_of_samples
Sample number	Name of raw file	Length of β-gal NC	NC mutations	Additional proteins	Buffer
1	KF2901_EL_1	1-510	I141N, G353D	GroEL	50 mM HEPES-NaOH pH 7.5, 12 mM Mg(OAc)2, 100 mM KOAc, 1 mM DTT and RiboLock RNase inhibitor
2	KF2901_EL_2	1-510	I141N, G353D	GroEL	50 mM HEPES-NaOH pH 7.5, 12 mM Mg(OAc)2, 100 mM KOAc, 1 mM DTT and RiboLock RNase inhibitor
3	KF2901_EL_3	1-510	I141N, G353D	GroEL	50 mM HEPES-NaOH pH 7.5, 12 mM Mg(OAc)2, 100 mM KOAc, 1 mM DTT and RiboLock RNase inhibitor
4	KF2901_ELES_1	1-510	I141N, G353D	GroEL and GroES	50 mM HEPES-NaOH pH 7.5, 12 mM Mg(OAc)2, 100 mM KOAc, 1 mM DTT and RiboLock RNase inhibitor, 1 mM ATP, 1 mM BeSO4, 10 mM NaF
5	KF2901_ELES_2	1-510	I141N, G353D	GroEL and GroES	50 mM HEPES-NaOH pH 7.5, 12 mM Mg(OAc)2, 100 mM KOAc, 1 mM DTT and RiboLock RNase inhibitor, 1 mM ATP, 1 mM BeSO4, 10 mM NaF
6	KF2901_ELES_3	1-510	I141N, G353D	GroEL and GroES	50 mM HEPES-NaOH pH 7.5, 12 mM Mg(OAc)2, 100 mM KOAc, 1 mM DTT and RiboLock RNase inhibitor, 1 mM ATP, 1 mM BeSO4, 10 mM NaF

## Sheet: raw_all
Protein IDs	Majority protein IDs	Peptide counts (all)	Peptide counts (razor+unique)	Peptide counts (unique)	Protein names	Gene names	Fasta headers	Number of proteins	Peptides	Razor + unique peptides	Unique peptides	Peptides 1	Peptides 2	Peptides 3	Peptides 4	Peptides 5	Peptides 6	Razor + unique peptides 1	Razor + unique peptides 2	Razor + unique peptides 3	Razor + unique peptides 4	Razor + unique peptides 5	Razor + unique peptides 6	Unique peptides 1	Unique peptides 2	Unique peptides 3	Unique peptides 4	Unique peptides 5	Unique peptides 6	Sequence coverage [%]	Unique + razor sequence coverage [%]	Unique sequence coverage [%]	Mol. weight [kDa]	Sequence length	Sequence lengths	Q-value	Score	Identification type 1	Identification type 2	Identification type 3	Identification type 4	Identification type 5	Identification type 6	Sequence coverage 1 [%]	Sequence coverage 2 [%]	Sequence coverage 3 [%]	Sequence coverage 4 [%]	Sequence coverage 5 [%]	Sequence coverage 6 [%]
CON__P00761	CON__P00761	2	2	2				1	2	2	2	2	2	1	1	2	1	2	2	1	1	2	1	2	2	1	1	2	1	7.8	7.8	7.8	24.409	231	231	0	7.3107	By MS/MS	By MS/MS	By MS/MS	By MS/MS	By MS/MS	By MS/MS	7.8	7.8	3.5	3.5	7.8	3.5
CON__P02533;CON__Q61782	CON__P02533	15;2	12;2	3;1				2	15	12	3	10	8	15	14	12	14	7	6	12	11	9	11	1	1	3	3	2	3	36.9	31.6	9.3	51.621	472	472;93	0	138.9	By MS/MS	By MS/MS	By MS/MS	By MS/MS	By MS/MS	By MS/MS	25.6	21.8	36.9	34.5	27.5	34.5
CON__P48668;CON__P02538;CON__P04259;CON__O95678;CON__Q8VED5;CON__P07744	CON__P48668;CON__P02538;CON__P04259	17;17;16;6;5;2	6;6;5;0;0;0	4;4;3;0;0;0			;;	6	17	6	4	13	9	15	12	13	15	5	1	6	4	4	5	3	1	4	3	2	3	29.3	13.3	11.2	60.024	564	564;564;564;551;531;525	0	15.217	By MS/MS	By matching	By MS/MS	By MS/MS	By MS/MS	By MS/MS	24.6	16.5	27.7	24.6	19	24.6
CON__P02662	CON__P02662	2	2	2				1	2	2	2	1	0	1	2	1	2	1	0	1	2	1	2	1	0	1	2	1	2	14.6	14.6	14.6	22.975	199	199	0	3.6089	By MS/MS		By matching	By MS/MS	By MS/MS	By MS/MS	5	0	9.5	14.6	9.5	14.6
CON__P02663	CON__P02663	3	3	3				1	3	3	3	1	3	2	1	1	3	1	3	2	1	1	3	1	3	2	1	1	3	13	13	13	24.348	207	207	0	4.983	By MS/MS	By MS/MS	By MS/MS	By MS/MS	By MS/MS	By MS/MS	5.3	13	9.2	3.9	5.3	13
CON__P02666	CON__P02666	1	1	1				1	1	1	1	1	1	1	1	1	1	1	1	1	1	1	1	1	1	1	1	1	1	9.1	9.1	9.1	23.583	209	209	0	24.758	By MS/MS	By MS/MS	By MS/MS	By MS/MS	By MS/MS	By MS/MS	9.1	9.1	9.1	9.1	9.1	9.1
CON__P02754	CON__P02754	2	2	2				1	2	2	2	0	0	1	1	1	2	0	0	1	1	1	2	0	0	1	1	1	2	14.8	14.8	14.8	18.281	162	162	0	6.9151			By MS/MS	By MS/MS	By matching	By MS/MS	0	0	8.6	8.6	8.6	14.8
CON__P02769	CON__P02769	17	17	13				1	17	17	13	14	13	13	13	14	14	14	13	13	13	14	14	11	11	11	9	11	11	30.1	30.1	23.9	69.293	607	607	0	77.704	By MS/MS	By MS/MS	By MS/MS	By MS/MS	By MS/MS	By MS/MS	23.6	21.9	21.6	22.2	24.4	24.1
CON__P04264	CON__P04264	40	40	25				1	40	40	25	29	28	35	35	37	36	29	28	35	35	37	36	20	19	23	23	24	22	55.9	55.9	41.6	66.017	644	644	0	323.31	By MS/MS	By MS/MS	By MS/MS	By MS/MS	By MS/MS	By MS/MS	53.6	44.7	55.1	55.4	55.1	54.7
CON__P08779;CON__Q9Z2K1;CON__Q3ZAW8	CON__P08779	13;5;5	5;1;1	5;1;1				3	13	5	5	11	4	11	9	9	10	5	0	3	2	2	3	5	0	3	2	2	3	33	16.9	16.9	51.267	473	473;469;474	0	8.3126	By MS/MS	By matching	By MS/MS	By MS/MS	By MS/MS	By MS/MS	30.2	9.5	24.5	20.3	20.3	22.2
CON__P13645;CON__P02535-1;CON__Q148H6;CON__A2A4G1;CON__P19001;CON__P08727;CON__Q9UE12;CON__Q15323;CON__P05784;CON__Q92764;CON__Q14532;CON__Q497I4;CON__O76015;CON__A2A5Y0;CON__O76013;CON__Q7Z3Y9;CON__O76014;CON__REFSEQ:XP_986630;CON__Q99456;CON__Q14525	CON__P13645	33;9;3;3;2;2;1;1;1;1;1;1;1;1;1;1;1;1;1;1	33;9;3;3;2;2;1;1;1;1;1;1;1;1;1;1;1;1;1;1	26;5;0;0;0;0;0;0;0;0;0;0;0;0;0;0;0;0;0;0				20	33	33	26	26	29	31	31	33	32	26	29	31	31	33	32	20	24	25	24	26	25	58.3	58.3	50.8	59.51	593	593;570;464;456;403;400;416;416;423;425;448;455;456;416;467;468;471;476;494;404	0	323.31	By MS/MS	By MS/MS	By MS/MS	By MS/MS	By MS/MS	By MS/MS	49.4	54.5	57	57	58.3	58.3
CON__P13646-1	CON__P13646-1	11	8	2				1	11	8	2	4	4	10	4	8	8	1	1	7	1	5	5	0	0	2	0	1	1	22.1	16.8	3.5	49.586	458	458	0	17.357	By MS/MS	By matching	By MS/MS	By matching	By MS/MS	By MS/MS	7.2	7.2	19.2	7	15.5	14.4
CON__P13647	CON__P13647	19	13	4				1	19	13	4	14	13	17	15	17	18	10	9	12	11	12	12	4	4	4	4	4	4	30.8	24.4	7.6	62.378	590	590	0	88.553	By MS/MS	By MS/MS	By MS/MS	By MS/MS	By MS/MS	By MS/MS	25.3	23.6	29.3	27.8	26.8	29.3
CON__P19013	CON__P19013	6	4	2				1	6	4	2	2	2	6	2	4	3	0	0	4	0	2	1	0	0	2	0	1	0	11.1	8.4	4.4	63.91	594	594	0	12.353	By matching	By matching	By MS/MS	By matching	By MS/MS	By matching	2.7	2.7	11.1	2.7	7.1	4.7
CON__P35527	CON__P35527	23	23	23				1	23	23	23	18	20	21	23	19	21	18	20	21	23	19	21	18	20	21	23	19	21	54.4	54.4	54.4	62.129	623	623	0	323.31	By MS/MS	By MS/MS	By MS/MS	By MS/MS	By MS/MS	By MS/MS	41.4	47.7	50.4	54.4	46.1	51.4
CON__P35908v2;CON__P35908;CON__Q01546;CON__Q5XKE5	CON__P35908v2;CON__P35908	40;39;7;5	36;35;5;4	27;26;0;0			;	4	40	36	27	27	24	32	33	37	32	25	22	29	31	33	28	18	15	21	23	25	20	68.5	65.4	52.7	65.432	639	639;645;638;535	0	323.31	By MS/MS	By MS/MS	By MS/MS	By MS/MS	By MS/MS	By MS/MS	53.5	50.9	64.8	63.5	63.7	59.3
CON__Q04695;CON__Q9QWL7	CON__Q04695;CON__Q9QWL7	7;5	3;1	3;1			;	2	7	3	3	4	2	7	4	3	6	1	0	3	0	0	2	1	0	3	0	0	2	16.4	7.2	7.2	48.105	432	432;433	0	4.8976	By matching	By matching	By MS/MS	By matching	By matching	By MS/MS	9.5	5.1	16.4	9.3	6.7	13.9
CON__Q32MB2;CON__Q7RTS7;CON__Q3SY84	CON__Q32MB2;CON__Q7RTS7;CON__Q3SY84	5;4;3	1;1;1	0;0;0			;;	3	5	1	0	3	2	5	3	3	4	1	0	1	1	1	1	0	0	0	0	0	0	9.6	2.2	0	58.923	540	540;529;523	0	4.643	By MS/MS	By matching	By MS/MS	By MS/MS	By MS/MS	By matching	5.2	3	9.6	5.2	5.7	7.4
CON__Q5D862	CON__Q5D862	3	3	3				1	3	3	3	0	0	1	1	3	1	0	0	1	1	3	1	0	0	1	1	3	1	1.5	1.5	1.5	248.07	2391	2391	0	25.041			By MS/MS	By MS/MS	By MS/MS	By MS/MS	0	0	0.5	0.5	1.5	0.5
CON__Q8N1N4-2;CON__Q7RTT2	CON__Q8N1N4-2;CON__Q7RTT2	1;1	1;1	1;1			;	2	1	1	1	0	0	0	0	1	0	0	0	0	0	1	0	0	0	0	0	1	0	2.9	2.9	2.9	56.964	521	521;521	0.0074906	1.8944					By MS/MS		0	0	0	0	2.9	0
CON__Q7Z3Y7	CON__Q7Z3Y7	5	1	1				1	5	1	1	3	2	3	4	4	5	0	0	0	0	0	1	0	0	0	0	0	1	13.8	8.6	8.6	53.025	486	486	1	-2	By matching	By matching	By matching	By matching	By matching	By MS/MS	5.1	3.7	5.1	5.3	5.3	13.8
CON__Q7Z3Y8	CON__Q7Z3Y8	4	2	2				1	4	2	2	3	3	3	3	4	3	1	1	1	1	2	1	1	1	1	1	2	1	8.5	4.6	4.6	49.823	459	459	0.003861	2.0524	By MS/MS	By MS/MS	By MS/MS	By MS/MS	By MS/MS	By MS/MS	5.9	5.9	5.9	5.9	8.5	5.9
CON__Q7Z3Z0	CON__Q7Z3Z0	3	1	1				1	3	1	1	2	3	3	3	3	3	0	1	1	1	1	1	0	1	1	1	1	1	7.8	3.8	3.8	49.317	450	450	1	-2	By matching	By MS/MS	By MS/MS	By MS/MS	By matching	By MS/MS	4	7.8	7.8	7.8	7.8	7.8
CON__Q86YZ3	CON__Q86YZ3	1	1	1				1	1	1	1	1	0	1	0	0	0	1	0	1	0	0	0	1	0	1	0	0	0	0.8	0.8	0.8	282.39	2850	2850	0	2.7053	By matching		By MS/MS				0.8	0	0.8	0	0	0
CON__Q9U6Y5	CON__Q9U6Y5	7	7	7				1	7	7	7	6	7	6	6	6	7	6	7	6	6	6	7	6	7	6	6	6	7	27.3	27.3	27.3	28.106	249	249	0	104.73	By MS/MS	By MS/MS	By MS/MS	By MS/MS	By MS/MS	By MS/MS	18.1	27.3	18.1	25.3	18.1	27.3
CON__Streptavidin	CON__Streptavidin	1	1	1				1	1	1	1	1	1	1	1	1	1	1	1	1	1	1	1	1	1	1	1	1	1	6.9	6.9	6.9	16.622	160	160	0	44.028	By MS/MS	By MS/MS	By MS/MS	By MS/MS	By MS/MS	By MS/MS	6.9	6.9	6.9	6.9	6.9	6.9
P00722	P00722	28	28	28	Beta-galactosidase	lacZ	sp|P00722|BGAL_ECOLI Beta-galactosidase OS=Escherichia coli (strain K12) OX=83333 GN=lacZ PE=1 SV=2	1	28	28	28	26	27	27	25	26	27	26	27	27	25	26	27	26	27	27	25	26	27	35.8	35.8	35.8	116.48	1024	1024	0	323.31	By MS/MS	By MS/MS	By MS/MS	By MS/MS	By MS/MS	By MS/MS	32.4	34.6	34.6	30.9	32.4	34.3
P00887	P00887	2	2	2	Phospho-2-dehydro-3-deoxyheptonate aldolase, Trp-sensitive	aroH	sp|P00887|AROH_ECOLI Phospho-2-dehydro-3-deoxyheptonate aldolase, Trp-sensitive OS=Escherichia coli (strain K12) OX=83333 GN=aroH PE=1 SV=4	1	2	2	2	2	2	0	2	1	1	2	2	0	2	1	1	2	2	0	2	1	1	10.9	10.9	10.9	38.735	348	348	0	7.3272	By MS/MS	By MS/MS		By MS/MS	By matching	By MS/MS	10.9	10.9	0	10.9	3.7	7.2
P00960	P00960	3	3	3	Glycine--tRNA ligase alpha subunit	glyQ	sp|P00960|SYGA_ECOLI Glycine--tRNA ligase alpha subunit OS=Escherichia coli (strain K12) OX=83333 GN=glyQ PE=1 SV=2	1	3	3	3	2	0	0	1	0	2	2	0	0	1	0	2	2	0	0	1	0	2	10.9	10.9	10.9	34.774	303	303	0	3.9915	By MS/MS			By MS/MS		By MS/MS	9.6	0	0	4.6	0	10.9
P02358	P02358	9	9	9	30S ribosomal protein S6;30S ribosomal protein S6, fully modified isoform;30S ribosomal protein S6, non-modified isoform	rpsF	sp|P02358|RS6_ECOLI 30S ribosomal protein S6 OS=Escherichia coli (strain K12) OX=83333 GN=rpsF PE=1 SV=1	1	9	9	9	9	9	9	9	9	9	9	9	9	9	9	9	9	9	9	9	9	9	67.4	67.4	67.4	15.703	135	135	0	252.23	By MS/MS	By MS/MS	By MS/MS	By MS/MS	By MS/MS	By MS/MS	67.4	67.4	67.4	67.4	67.4	67.4
P02359	P02359	16	16	16	30S ribosomal protein S7	rpsG	sp|P02359|RS7_ECOLI 30S ribosomal protein S7 OS=Escherichia coli (strain K12) OX=83333 GN=rpsG PE=1 SV=3	1	16	16	16	16	16	15	16	15	16	16	16	15	16	15	16	16	16	15	16	15	16	64.2	64.2	64.2	20.019	179	179	0	323.31	By MS/MS	By MS/MS	By MS/MS	By MS/MS	By MS/MS	By MS/MS	64.2	64.2	60.9	64.2	60.9	64.2
P02413	P02413	10	10	10	50S ribosomal protein L15	rplO	sp|P02413|RL15_ECOLI 50S ribosomal protein L15 OS=Escherichia coli (strain K12) OX=83333 GN=rplO PE=1 SV=1	1	10	10	10	10	10	10	10	10	10	10	10	10	10	10	10	10	10	10	10	10	10	53.5	53.5	53.5	14.98	144	144	0	323.31	By MS/MS	By MS/MS	By MS/MS	By MS/MS	By MS/MS	By MS/MS	53.5	53.5	53.5	53.5	53.5	53.5
P02931	P02931	6	6	6	Outer membrane protein F	ompF	sp|P02931|OMPF_ECOLI Outer membrane porin F OS=Escherichia coli (strain K12) OX=83333 GN=ompF PE=1 SV=1	1	6	6	6	5	5	5	6	5	5	5	5	5	6	5	5	5	5	5	6	5	5	19.1	19.1	19.1	39.333	362	362	0	81.461	By MS/MS	By MS/MS	By MS/MS	By MS/MS	By MS/MS	By MS/MS	16.6	16.6	16.6	19.1	16.6	16.6
P05055	P05055	2	2	2	Polyribonucleotide nucleotidyltransferase	pnp	sp|P05055|PNP_ECOLI Polyribonucleotide nucleotidyltransferase OS=Escherichia coli (strain K12) OX=83333 GN=pnp PE=1 SV=3	1	2	2	2	0	0	0	2	0	2	0	0	0	2	0	2	0	0	0	2	0	2	4.1	4.1	4.1	77.1	711	711	0	4.3766				By MS/MS		By MS/MS	0	0	0	4.1	0	4.1
P05825	P05825	1	1	1	Ferrienterobactin receptor	fepA	sp|P05825|FEPA_ECOLI Ferrienterobactin receptor OS=Escherichia coli (strain K12) OX=83333 GN=fepA PE=1 SV=2	1	1	1	1	1	1	0	0	1	0	1	1	0	0	1	0	1	1	0	0	1	0	3.4	3.4	3.4	82.106	746	746	0.0074349	1.8721	By MS/MS	By MS/MS			By MS/MS		3.4	3.4	0	0	3.4	0
P06611	P06611	1	1	1	Vitamin B12 import ATP-binding protein BtuD	btuD	sp|P06611|BTUD_ECOLI Vitamin B12 import ATP-binding protein BtuD OS=Escherichia coli (strain K12) OX=83333 GN=btuD PE=1 SV=1	1	1	1	1	0	0	1	0	0	1	0	0	1	0	0	1	0	0	1	0	0	1	5.6	5.6	5.6	27.081	249	249	1	-2			By MS/MS			By MS/MS	0	0	5.6	0	0	5.6
P06722	P06722	1	1	1	DNA mismatch repair protein MutH	mutH	sp|P06722|MUTH_ECOLI DNA mismatch repair protein MutH OS=Escherichia coli (strain K12) OX=83333 GN=mutH PE=1 SV=3	1	1	1	1	0	0	1	0	0	1	0	0	1	0	0	1	0	0	1	0	0	1	3.9	3.9	3.9	25.527	229	229	0	2.4103			By MS/MS			By MS/MS	0	0	3.9	0	0	3.9
P06993	P06993	2	2	2	HTH-type transcriptional regulator MalT	malT	sp|P06993|MALT_ECOLI HTH-type transcriptional regulator MalT OS=Escherichia coli (strain K12) OX=83333 GN=malT PE=1 SV=2	1	2	2	2	2	2	1	2	1	2	2	2	1	2	1	2	2	2	1	2	1	2	3.6	3.6	3.6	103.12	901	901	0	7.1529	By MS/MS	By MS/MS	By MS/MS	By MS/MS	By MS/MS	By MS/MS	3.6	3.6	1.7	3.6	1.7	3.6
P07012	P07012	7	7	7	Peptide chain release factor 2	prfB	sp|P07012|RF2_ECOLI Peptide chain release factor RF2 OS=Escherichia coli (strain K12) OX=83333 GN=prfB PE=1 SV=3	1	7	7	7	6	6	4	4	4	4	6	6	4	4	4	4	6	6	4	4	4	4	27.7	27.7	27.7	41.25	365	365	0	86.202	By MS/MS	By MS/MS	By MS/MS	By MS/MS	By MS/MS	By MS/MS	22.5	24.7	16.2	17.5	16.2	17.5
P07014	P07014	3	3	3	Succinate dehydrogenase iron-sulfur subunit	sdhB	sp|P07014|SDHB_ECOLI Succinate dehydrogenase iron-sulfur subunit OS=Escherichia coli (strain K12) OX=83333 GN=sdhB PE=1 SV=1	1	3	3	3	2	0	0	2	3	2	2	0	0	2	3	2	2	0	0	2	3	2	14.3	14.3	14.3	26.77	238	238	0	3.3692	By MS/MS			By MS/MS	By MS/MS	By MS/MS	10.5	0	0	10.5	14.3	10.5
P07639	P07639	4	4	4	3-dehydroquinate synthase	aroB	sp|P07639|AROB_ECOLI 3-dehydroquinate synthase OS=Escherichia coli (strain K12) OX=83333 GN=aroB PE=1 SV=1	1	4	4	4	4	4	1	1	0	4	4	4	1	1	0	4	4	4	1	1	0	4	19.6	19.6	19.6	38.881	362	362	0	19.042	By MS/MS	By MS/MS	By MS/MS	By MS/MS		By MS/MS	19.6	19.6	5.2	6.1	0	19.6
P07649	P07649	2	2	2	tRNA pseudouridine synthase A	truA	sp|P07649|TRUA_ECOLI tRNA pseudouridine synthase A OS=Escherichia coli (strain K12) OX=83333 GN=truA PE=1 SV=1	1	2	2	2	2	1	1	2	1	2	2	1	1	2	1	2	2	1	1	2	1	2	10.4	10.4	10.4	30.399	270	270	0.003937	2.2101	By MS/MS	By MS/MS	By MS/MS	By MS/MS	By MS/MS	By MS/MS	10.4	4.1	4.1	10.4	4.1	10.4
P07913	P07913	2	2	2	L-threonine 3-dehydrogenase	tdh	sp|P07913|TDH_ECOLI L-threonine 3-dehydrogenase OS=Escherichia coli (strain K12) OX=83333 GN=tdh PE=1 SV=1	1	2	2	2	2	2	0	0	0	2	2	2	0	0	0	2	2	2	0	0	0	2	5.6	5.6	5.6	37.239	341	341	0	2.9107	By MS/MS	By MS/MS				By MS/MS	5.6	5.6	0	0	0	5.6
P08142	P08142	3	3	3	Acetolactate synthase isozyme 1 large subunit	ilvB	sp|P08142|ILVB_ECOLI Acetolactate synthase isozyme 1 large subunit OS=Escherichia coli (strain K12) OX=83333 GN=ilvB PE=1 SV=1	1	3	3	3	2	3	1	2	1	2	2	3	1	2	1	2	2	3	1	2	1	2	9.6	9.6	9.6	60.44	562	562	0	3.8685	By MS/MS	By MS/MS	By MS/MS	By MS/MS	By matching	By MS/MS	5.3	9.6	2	5.3	2	5.3
P08200	P08200	1	1	1	Isocitrate dehydrogenase [NADP]	icd	sp|P08200|IDH_ECOLI Isocitrate dehydrogenase [NADP] OS=Escherichia coli (strain K12) OX=83333 GN=icd PE=1 SV=1	1	1	1	1	1	1	1	1	1	1	1	1	1	1	1	1	1	1	1	1	1	1	4.8	4.8	4.8	45.756	416	416	0.0038462	2.047	By matching	By MS/MS	By matching	By MS/MS	By MS/MS	By MS/MS	4.8	4.8	4.8	4.8	4.8	4.8
P08622	P08622	15	15	15	Chaperone protein DnaJ	dnaJ	sp|P08622|DNAJ_ECOLI Chaperone protein DnaJ OS=Escherichia coli (strain K12) OX=83333 GN=dnaJ PE=1 SV=3	1	15	15	15	14	15	13	14	9	15	14	15	13	14	9	15	14	15	13	14	9	15	41.8	41.8	41.8	41.1	376	376	0	214.01	By MS/MS	By MS/MS	By MS/MS	By MS/MS	By MS/MS	By MS/MS	33.8	41.8	34.6	33.8	18.6	41.8
P0A6F3	P0A6F3	17	17	17	Glycerol kinase	glpK	sp|P0A6F3|GLPK_ECOLI Glycerol kinase OS=Escherichia coli (strain K12) OX=83333 GN=glpK PE=1 SV=2	1	17	17	17	16	16	10	13	12	16	16	16	10	13	12	16	16	16	10	13	12	16	45.8	45.8	45.8	56.23	502	502	0	269.96	By MS/MS	By MS/MS	By MS/MS	By MS/MS	By MS/MS	By MS/MS	43	43.2	29.1	36.5	34.1	43
P0A6F5	P0A6F5	57	57	57	60 kDa chaperonin	groL	sp|P0A6F5|CH60_ECOLI 60 kDa chaperonin OS=Escherichia coli (strain K12) OX=83333 GN=groL PE=1 SV=2	1	57	57	57	55	57	53	57	53	57	55	57	53	57	53	57	55	57	53	57	53	57	95.1	95.1	95.1	57.328	548	548	0	323.31	By MS/MS	By MS/MS	By MS/MS	By MS/MS	By MS/MS	By MS/MS	90.3	95.1	89.4	95.1	92.7	95.1
P0A6F9	P0A6F9	8	8	8	10 kDa chaperonin	groS	sp|P0A6F9|CH10_ECOLI 10 kDa chaperonin OS=Escherichia coli (strain K12) OX=83333 GN=groS PE=1 SV=1	1	8	8	8	0	2	0	8	7	8	0	2	0	8	7	8	0	2	0	8	7	8	87.6	87.6	87.6	10.387	97	97	0	323.31		By matching		By MS/MS	By MS/MS	By MS/MS	0	26.8	0	87.6	79.4	87.6
P0A6J5	P0A6J5	12	12	12	D-amino acid dehydrogenase	dadA	sp|P0A6J5|DADA_ECOLI D-amino acid dehydrogenase OS=Escherichia coli (strain K12) OX=83333 GN=dadA PE=1 SV=1	1	12	12	12	10	11	12	11	9	12	10	11	12	11	9	12	10	11	12	11	9	12	41.2	41.2	41.2	47.607	432	432	0	139.71	By MS/MS	By MS/MS	By MS/MS	By MS/MS	By MS/MS	By MS/MS	33.3	39.1	41.2	39.1	32.9	41.2
P0A6M8	P0A6M8	10	10	10	Elongation factor G	fusA	sp|P0A6M8|EFG_ECOLI Elongation factor G OS=Escherichia coli (strain K12) OX=83333 GN=fusA PE=1 SV=2	1	10	10	10	6	6	4	9	8	8	6	6	4	9	8	8	6	6	4	9	8	8	22	22	22	77.58	704	704	0	152.6	By MS/MS	By MS/MS	By MS/MS	By MS/MS	By MS/MS	By MS/MS	13.1	14.2	10.1	20.6	17.9	18.5
P0A6P9	P0A6P9	1	1	1	Enolase	eno	sp|P0A6P9|ENO_ECOLI Enolase OS=Escherichia coli (strain K12) OX=83333 GN=eno PE=1 SV=2	1	1	1	1	0	0	0	1	0	1	0	0	0	1	0	1	0	0	0	1	0	1	5.1	5.1	5.1	45.654	432	432	0	3.0072				By MS/MS		By MS/MS	0	0	0	5.1	0	5.1
P0A6U8	P0A6U8	3	3	3	Glycogen synthase	glgA	sp|P0A6U8|GLGA_ECOLI Glycogen synthase OS=Escherichia coli (strain K12) OX=83333 GN=glgA PE=1 SV=1	1	3	3	3	1	0	0	3	1	1	1	0	0	3	1	1	1	0	0	3	1	1	11.3	11.3	11.3	52.822	477	477	0	9.4647	By matching			By MS/MS	By matching	By MS/MS	4.8	0	0	11.3	4.8	4.8
P0A6Y8	P0A6Y8	33	33	33	Chaperone protein DnaK	dnaK	sp|P0A6Y8|DNAK_ECOLI Chaperone protein DnaK OS=Escherichia coli (strain K12) OX=83333 GN=dnaK PE=1 SV=2	1	33	33	33	11	13	9	33	12	11	11	13	9	33	12	11	11	13	9	33	12	11	62.4	62.4	62.4	69.114	638	638	0	323.31	By MS/MS	By MS/MS	By MS/MS	By MS/MS	By MS/MS	By MS/MS	23.4	24.9	19.9	62.4	24.9	26.6
P0A6Z3	P0A6Z3	4	4	4	Chaperone protein HtpG	htpG	sp|P0A6Z3|HTPG_ECOLI Chaperone protein HtpG OS=Escherichia coli (strain K12) OX=83333 GN=htpG PE=1 SV=1	1	4	4	4	3	1	1	1	2	1	3	1	1	1	2	1	3	1	1	1	2	1	6.7	6.7	6.7	71.422	624	624	0	14.7	By MS/MS	By MS/MS	By MS/MS	By MS/MS	By MS/MS	By MS/MS	6.4	2.4	2.4	2.4	2.7	2.4
P0A717	P0A717	8	8	8	Ribose-phosphate pyrophosphokinase	prs	sp|P0A717|KPRS_ECOLI Ribose-phosphate pyrophosphokinase OS=Escherichia coli (strain K12) OX=83333 GN=prs PE=1 SV=2	1	8	8	8	8	7	6	5	6	6	8	7	6	5	6	6	8	7	6	5	6	6	37.8	37.8	37.8	34.218	315	315	0	127.11	By MS/MS	By MS/MS	By MS/MS	By MS/MS	By MS/MS	By MS/MS	37.8	33.7	27.6	22.2	27.6	26.3
P0A725	P0A725	2	2	2	UDP-3-O-[3-hydroxymyristoyl] N-acetylglucosamine deacetylase	lpxC	sp|P0A725|LPXC_ECOLI UDP-3-O-acyl-N-acetylglucosamine deacetylase OS=Escherichia coli (strain K12) OX=83333 GN=lpxC PE=1 SV=1	1	2	2	2	2	1	0	1	1	1	2	1	0	1	1	1	2	1	0	1	1	1	6.9	6.9	6.9	33.956	305	305	0	2.938	By MS/MS	By MS/MS		By matching	By matching	By matching	6.9	2.6	0	2.6	2.6	2.6
P0A7A5	P0A7A5	2	2	2	Protein-L-isoaspartate O-methyltransferase	pcm	sp|P0A7A5|PIMT_ECOLI Protein-L-isoaspartate O-methyltransferase OS=Escherichia coli (strain K12) OX=83333 GN=pcm PE=1 SV=2	1	2	2	2	2	2	0	2	1	2	2	2	0	2	1	2	2	2	0	2	1	2	14.4	14.4	14.4	23.257	208	208	0	17.139	By MS/MS	By MS/MS		By MS/MS	By MS/MS	By MS/MS	14.4	14.4	0	14.4	8.7	14.4
P0A7B1	P0A7B1	8	8	8	Polyphosphate kinase	ppk	sp|P0A7B1|PPK1_ECOLI Polyphosphate kinase OS=Escherichia coli (strain K12) OX=83333 GN=ppk PE=1 SV=2	1	8	8	8	4	2	3	5	3	3	4	2	3	5	3	3	4	2	3	5	3	3	15	15	15	80.431	688	688	0	8.2155	By MS/MS	By MS/MS	By MS/MS	By MS/MS	By MS/MS	By MS/MS	7.6	3.2	5.2	9.7	4.9	4.5
P0A7B5	P0A7B5	4	4	4	Glutamate 5-kinase	proB	sp|P0A7B5|PROB_ECOLI Glutamate 5-kinase OS=Escherichia coli (strain K12) OX=83333 GN=proB PE=1 SV=1	1	4	4	4	4	3	0	4	2	4	4	3	0	4	2	4	4	3	0	4	2	4	18.5	18.5	18.5	39.056	367	367	0	27.95	By MS/MS	By MS/MS		By MS/MS	By MS/MS	By MS/MS	18.5	12.3	0	18.5	11.4	18.5
P0A7G6	P0A7G6	5	5	5	Protein RecA	recA	sp|P0A7G6|RECA_ECOLI Protein RecA OS=Escherichia coli (strain K12) OX=83333 GN=recA PE=1 SV=2	1	5	5	5	4	4	4	5	4	4	4	4	4	5	4	4	4	4	4	5	4	4	20.4	20.4	20.4	37.973	353	353	0	16.281	By MS/MS	By MS/MS	By MS/MS	By MS/MS	By MS/MS	By MS/MS	16.7	15.3	16.7	20.4	16.7	16.7
P0A7I0	P0A7I0	6	6	6	Peptide chain release factor 1	prfA	sp|P0A7I0|RF1_ECOLI Peptide chain release factor RF1 OS=Escherichia coli (strain K12) OX=83333 GN=prfA PE=1 SV=1	1	6	6	6	6	6	6	4	5	6	6	6	6	4	5	6	6	6	6	4	5	6	23.6	23.6	23.6	40.517	360	360	0	29.834	By MS/MS	By MS/MS	By MS/MS	By MS/MS	By MS/MS	By MS/MS	23.6	23.6	23.6	19.4	21.7	23.6
P0A7J3	P0A7J3	16	16	16	50S ribosomal protein L10	rplJ	sp|P0A7J3|RL10_ECOLI 50S ribosomal protein L10 OS=Escherichia coli (strain K12) OX=83333 GN=rplJ PE=1 SV=2	1	16	16	16	16	15	16	16	16	16	16	15	16	16	16	16	16	15	16	16	16	16	83.6	83.6	83.6	17.711	165	165	0	323.31	By MS/MS	By MS/MS	By MS/MS	By MS/MS	By MS/MS	By MS/MS	83.6	76.4	83.6	83.6	83.6	83.6
P0A7J7	P0A7J7	7	7	7	50S ribosomal protein L11	rplK	sp|P0A7J7|RL11_ECOLI 50S ribosomal protein L11 OS=Escherichia coli (strain K12) OX=83333 GN=rplK PE=1 SV=2	1	7	7	7	7	7	7	7	7	7	7	7	7	7	7	7	7	7	7	7	7	7	44.4	44.4	44.4	14.875	142	142	0	182.63	By MS/MS	By MS/MS	By MS/MS	By MS/MS	By MS/MS	By MS/MS	44.4	44.4	44.4	44.4	44.4	44.4
P0A7K2	P0A7K2	18	18	18	50S ribosomal protein L7/L12	rplL	sp|P0A7K2|RL7_ECOLI 50S ribosomal protein L7/L12 OS=Escherichia coli (strain K12) OX=83333 GN=rplL PE=1 SV=2	1	18	18	18	16	18	17	17	17	16	16	18	17	17	17	16	16	18	17	17	17	16	99.2	99.2	99.2	12.295	121	121	0	323.31	By MS/MS	By MS/MS	By MS/MS	By MS/MS	By MS/MS	By MS/MS	95.9	99.2	99.2	99.2	99.2	99.2
P0A7K6	P0A7K6	12	12	12	50S ribosomal protein L19	rplS	sp|P0A7K6|RL19_ECOLI 50S ribosomal protein L19 OS=Escherichia coli (strain K12) OX=83333 GN=rplS PE=1 SV=2	1	12	12	12	11	12	12	12	12	12	11	12	12	12	12	12	11	12	12	12	12	12	69.6	69.6	69.6	13.133	115	115	0	323.31	By MS/MS	By MS/MS	By MS/MS	By MS/MS	By MS/MS	By MS/MS	68.7	69.6	69.6	69.6	69.6	69.6
P0A7L0	P0A7L0	24	24	24	50S ribosomal protein L1	rplA	sp|P0A7L0|RL1_ECOLI 50S ribosomal protein L1 OS=Escherichia coli (strain K12) OX=83333 GN=rplA PE=1 SV=2	1	24	24	24	21	22	21	23	22	22	21	22	21	23	22	22	21	22	21	23	22	22	82.5	82.5	82.5	24.729	234	234	0	323.31	By MS/MS	By MS/MS	By MS/MS	By MS/MS	By MS/MS	By MS/MS	76.9	76.9	79.9	79.9	82.5	82.5
P0A7L3	P0A7L3	10	10	10	50S ribosomal protein L20	rplT	sp|P0A7L3|RL20_ECOLI 50S ribosomal protein L20 OS=Escherichia coli (strain K12) OX=83333 GN=rplT PE=1 SV=2	1	10	10	10	10	10	10	10	10	10	10	10	10	10	10	10	10	10	10	10	10	10	48.3	48.3	48.3	13.497	118	118	0	68.965	By MS/MS	By MS/MS	By MS/MS	By MS/MS	By MS/MS	By MS/MS	48.3	48.3	48.3	48.3	48.3	48.3
P0A7L8	P0A7L8	5	5	5	50S ribosomal protein L27	rpmA	sp|P0A7L8|RL27_ECOLI 50S ribosomal protein L27 OS=Escherichia coli (strain K12) OX=83333 GN=rpmA PE=1 SV=2	1	5	5	5	5	5	5	5	5	5	5	5	5	5	5	5	5	5	5	5	5	5	48.2	48.2	48.2	9.1244	85	85	0	242.9	By MS/MS	By MS/MS	By MS/MS	By MS/MS	By MS/MS	By MS/MS	48.2	48.2	48.2	48.2	48.2	48.2
P0A7M2	P0A7M2	9	9	9	50S ribosomal protein L28	rpmB	sp|P0A7M2|RL28_ECOLI 50S ribosomal protein L28 OS=Escherichia coli (strain K12) OX=83333 GN=rpmB PE=1 SV=2	1	9	9	9	9	9	7	9	8	9	9	9	7	9	8	9	9	9	7	9	8	9	69.2	69.2	69.2	9.0064	78	78	0	46.004	By MS/MS	By MS/MS	By MS/MS	By MS/MS	By MS/MS	By MS/MS	69.2	69.2	57.7	69.2	57.7	69.2
P0A7M6	P0A7M6	3	3	3	50S ribosomal protein L29	rpmC	sp|P0A7M6|RL29_ECOLI 50S ribosomal protein L29 OS=Escherichia coli (strain K12) OX=83333 GN=rpmC PE=1 SV=1	1	3	3	3	3	3	2	3	3	3	3	3	2	3	3	3	3	3	2	3	3	3	49.2	49.2	49.2	7.2734	63	63	0	323.31	By MS/MS	By MS/MS	By MS/MS	By MS/MS	By MS/MS	By MS/MS	49.2	49.2	46	49.2	49.2	49.2
P0A7M9	P0A7M9	5	5	5	50S ribosomal protein L31	rpmE	sp|P0A7M9|RL31_ECOLI 50S ribosomal protein L31 OS=Escherichia coli (strain K12) OX=83333 GN=rpmE PE=1 SV=1	1	5	5	5	5	5	4	5	4	5	5	5	4	5	4	5	5	5	4	5	4	5	64.3	64.3	64.3	7.871	70	70	0	277.65	By MS/MS	By MS/MS	By MS/MS	By MS/MS	By MS/MS	By MS/MS	64.3	64.3	62.9	64.3	62.9	64.3
P0A7N4	P0A7N4	3	3	3	50S ribosomal protein L32	rpmF	sp|P0A7N4|RL32_ECOLI 50S ribosomal protein L32 OS=Escherichia coli (strain K12) OX=83333 GN=rpmF PE=1 SV=2	1	3	3	3	3	3	3	3	3	3	3	3	3	3	3	3	3	3	3	3	3	3	52.6	52.6	52.6	6.4463	57	57	0	323.31	By MS/MS	By MS/MS	By MS/MS	By MS/MS	By MS/MS	By MS/MS	52.6	52.6	52.6	52.6	52.6	52.6
P0A7N9	P0A7N9	3	3	3	50S ribosomal protein L33	rpmG	sp|P0A7N9|RL33_ECOLI 50S ribosomal protein L33 OS=Escherichia coli (strain K12) OX=83333 GN=rpmG PE=1 SV=2	1	3	3	3	3	3	3	3	3	3	3	3	3	3	3	3	3	3	3	3	3	3	56.4	56.4	56.4	6.3715	55	55	0	210.98	By MS/MS	By MS/MS	By MS/MS	By MS/MS	By MS/MS	By MS/MS	56.4	56.4	56.4	56.4	56.4	56.4
P0A7P5	P0A7P5	2	2	2	50S ribosomal protein L34	rpmH	sp|P0A7P5|RL34_ECOLI 50S ribosomal protein L34 OS=Escherichia coli (strain K12) OX=83333 GN=rpmH PE=1 SV=1	1	2	2	2	2	2	2	2	2	2	2	2	2	2	2	2	2	2	2	2	2	2	19.6	19.6	19.6	5.3803	46	46	0	3.9892	By MS/MS	By MS/MS	By MS/MS	By MS/MS	By MS/MS	By MS/MS	19.6	19.6	19.6	19.6	19.6	19.6
P0A7Q1	P0A7Q1	1	1	1	50S ribosomal protein L35	rpmI	sp|P0A7Q1|RL35_ECOLI 50S ribosomal protein L35 OS=Escherichia coli (strain K12) OX=83333 GN=rpmI PE=1 SV=2	1	1	1	1	1	1	1	1	1	1	1	1	1	1	1	1	1	1	1	1	1	1	20	20	20	7.2888	65	65	0	13.234	By MS/MS	By MS/MS	By MS/MS	By MS/MS	By MS/MS	By MS/MS	20	20	20	20	20	20
P0A7Q6	P0A7Q6	1	1	1	50S ribosomal protein L36	rpmJ	sp|P0A7Q6|RL36_ECOLI 50S ribosomal protein L36 OS=Escherichia coli (strain K12) OX=83333 GN=rpmJ PE=1 SV=1	1	1	1	1	1	1	1	1	1	1	1	1	1	1	1	1	1	1	1	1	1	1	21.1	21.1	21.1	4.3643	38	38	0.0075758	1.9402	By MS/MS	By MS/MS	By MS/MS	By MS/MS	By MS/MS	By MS/MS	21.1	21.1	21.1	21.1	21.1	21.1
P0A7R1	P0A7R1	18	18	18	50S ribosomal protein L9	rplI	sp|P0A7R1|RL9_ECOLI 50S ribosomal protein L9 OS=Escherichia coli (strain K12) OX=83333 GN=rplI PE=1 SV=1	1	18	18	18	17	17	16	18	16	17	17	17	16	18	16	17	17	17	16	18	16	17	84.6	84.6	84.6	15.769	149	149	0	323.31	By MS/MS	By MS/MS	By MS/MS	By MS/MS	By MS/MS	By MS/MS	84.6	84.6	80.5	84.6	80.5	84.6
P0A7R5	P0A7R5	12	12	12	30S ribosomal protein S10	rpsJ	sp|P0A7R5|RS10_ECOLI 30S ribosomal protein S10 OS=Escherichia coli (strain K12) OX=83333 GN=rpsJ PE=1 SV=1	1	12	12	12	12	12	12	12	12	12	12	12	12	12	12	12	12	12	12	12	12	12	68	68	68	11.735	103	103	0	323.31	By MS/MS	By MS/MS	By MS/MS	By MS/MS	By MS/MS	By MS/MS	68	68	68	68	68	68
P0A7R9	P0A7R9	8	8	8	30S ribosomal protein S11	rpsK	sp|P0A7R9|RS11_ECOLI 30S ribosomal protein S11 OS=Escherichia coli (strain K12) OX=83333 GN=rpsK PE=1 SV=2	1	8	8	8	7	8	8	8	8	8	7	8	8	8	8	8	7	8	8	8	8	8	61.2	61.2	61.2	13.845	129	129	0	165.74	By MS/MS	By MS/MS	By MS/MS	By MS/MS	By MS/MS	By MS/MS	60.5	61.2	61.2	61.2	61.2	61.2
P0A7S3	P0A7S3	8	8	8	30S ribosomal protein S12	rpsL	sp|P0A7S3|RS12_ECOLI 30S ribosomal protein S12 OS=Escherichia coli (strain K12) OX=83333 GN=rpsL PE=1 SV=2	1	8	8	8	8	8	8	8	8	8	8	8	8	8	8	8	8	8	8	8	8	8	54	54	54	13.737	124	124	0	67.252	By MS/MS	By MS/MS	By MS/MS	By MS/MS	By MS/MS	By MS/MS	54	54	54	54	54	54
P0A7S9	P0A7S9	11	11	11	30S ribosomal protein S13	rpsM	sp|P0A7S9|RS13_ECOLI 30S ribosomal protein S13 OS=Escherichia coli (strain K12) OX=83333 GN=rpsM PE=1 SV=2	1	11	11	11	11	11	11	11	10	11	11	11	11	11	10	11	11	11	11	11	10	11	67.8	67.8	67.8	13.099	118	118	0	323.31	By MS/MS	By MS/MS	By MS/MS	By MS/MS	By MS/MS	By MS/MS	67.8	67.8	67.8	67.8	67.8	67.8
P0A7T3	P0A7T3	7	7	7	30S ribosomal protein S16	rpsP	sp|P0A7T3|RS16_ECOLI 30S ribosomal protein S16 OS=Escherichia coli (strain K12) OX=83333 GN=rpsP PE=1 SV=1	1	7	7	7	7	7	7	7	7	7	7	7	7	7	7	7	7	7	7	7	7	7	58.5	58.5	58.5	9.1904	82	82	0	247.69	By MS/MS	By MS/MS	By MS/MS	By MS/MS	By MS/MS	By MS/MS	58.5	58.5	58.5	58.5	58.5	58.5
P0A7T7	P0A7T7	5	5	5	30S ribosomal protein S18	rpsR	sp|P0A7T7|RS18_ECOLI 30S ribosomal protein S18 OS=Escherichia coli (strain K12) OX=83333 GN=rpsR PE=1 SV=2	1	5	5	5	5	5	5	5	5	5	5	5	5	5	5	5	5	5	5	5	5	5	50.7	50.7	50.7	8.9863	75	75	0	235.01	By MS/MS	By MS/MS	By MS/MS	By MS/MS	By MS/MS	By MS/MS	50.7	50.7	50.7	50.7	50.7	50.7
P0A7U3	P0A7U3	7	7	7	30S ribosomal protein S19	rpsS	sp|P0A7U3|RS19_ECOLI 30S ribosomal protein S19 OS=Escherichia coli (strain K12) OX=83333 GN=rpsS PE=1 SV=2	1	7	7	7	5	6	5	7	5	5	5	6	5	7	5	5	5	6	5	7	5	5	69.6	69.6	69.6	10.43	92	92	0	102.42	By MS/MS	By MS/MS	By MS/MS	By MS/MS	By MS/MS	By MS/MS	48.9	50	48.9	69.6	48.9	48.9
P0A7U7	P0A7U7	6	6	6	30S ribosomal protein S20	rpsT	sp|P0A7U7|RS20_ECOLI 30S ribosomal protein S20 OS=Escherichia coli (strain K12) OX=83333 GN=rpsT PE=1 SV=2	1	6	6	6	6	6	6	5	4	6	6	6	6	5	4	6	6	6	6	5	4	6	43.7	43.7	43.7	9.6843	87	87	0	155.38	By MS/MS	By MS/MS	By MS/MS	By MS/MS	By MS/MS	By MS/MS	43.7	43.7	43.7	41.4	40.2	43.7
P0A7V0	P0A7V0	24	24	24	30S ribosomal protein S2	rpsB	sp|P0A7V0|RS2_ECOLI 30S ribosomal protein S2 OS=Escherichia coli (strain K12) OX=83333 GN=rpsB PE=1 SV=2	1	24	24	24	23	23	24	22	22	23	23	23	24	22	22	23	23	23	24	22	22	23	88.4	88.4	88.4	26.743	241	241	0	323.31	By MS/MS	By MS/MS	By MS/MS	By MS/MS	By MS/MS	By MS/MS	88	88	88.4	83.8	87.6	88
P0A7V3	P0A7V3	21	21	21	30S ribosomal protein S3	rpsC	sp|P0A7V3|RS3_ECOLI 30S ribosomal protein S3 OS=Escherichia coli (strain K12) OX=83333 GN=rpsC PE=1 SV=2	1	21	21	21	20	20	19	20	20	20	20	20	19	20	20	20	20	20	19	20	20	20	80.3	80.3	80.3	25.983	233	233	0	323.31	By MS/MS	By MS/MS	By MS/MS	By MS/MS	By MS/MS	By MS/MS	79.8	79.8	76	79.8	76.4	79.8
P0A7V8	P0A7V8	19	19	19	30S ribosomal protein S4	rpsD	sp|P0A7V8|RS4_ECOLI 30S ribosomal protein S4 OS=Escherichia coli (strain K12) OX=83333 GN=rpsD PE=1 SV=2	1	19	19	19	18	19	18	19	19	19	18	19	18	19	19	19	18	19	18	19	19	19	71.4	71.4	71.4	23.469	206	206	0	323.31	By MS/MS	By MS/MS	By MS/MS	By MS/MS	By MS/MS	By MS/MS	70.9	71.4	70.9	71.4	71.4	71.4
P0A7W1	P0A7W1	12	12	12	30S ribosomal protein S5	rpsE	sp|P0A7W1|RS5_ECOLI 30S ribosomal protein S5 OS=Escherichia coli (strain K12) OX=83333 GN=rpsE PE=1 SV=2	1	12	12	12	12	12	12	12	11	12	12	12	12	12	11	12	12	12	12	12	11	12	77.8	77.8	77.8	17.603	167	167	0	323.31	By MS/MS	By MS/MS	By MS/MS	By MS/MS	By MS/MS	By MS/MS	77.8	77.8	77.8	77.8	70.1	77.8
P0A7W7	P0A7W7	10	10	10	30S ribosomal protein S8	rpsH	sp|P0A7W7|RS8_ECOLI 30S ribosomal protein S8 OS=Escherichia coli (strain K12) OX=83333 GN=rpsH PE=1 SV=2	1	10	10	10	10	10	9	10	10	10	10	10	9	10	10	10	10	10	9	10	10	10	66.9	66.9	66.9	14.126	130	130	0	152.42	By MS/MS	By MS/MS	By MS/MS	By MS/MS	By MS/MS	By MS/MS	66.9	66.9	66.9	66.9	66.9	66.9
P0A7X3	P0A7X3	12	12	12	30S ribosomal protein S9	rpsI	sp|P0A7X3|RS9_ECOLI 30S ribosomal protein S9 OS=Escherichia coli (strain K12) OX=83333 GN=rpsI PE=1 SV=2	1	12	12	12	12	11	11	12	12	11	12	11	11	12	12	11	12	11	11	12	12	11	62.3	62.3	62.3	14.856	130	130	0	206.79	By MS/MS	By MS/MS	By MS/MS	By MS/MS	By MS/MS	By MS/MS	62.3	61.5	61.5	62.3	62.3	61.5
P0A7Z4	P0A7Z4	3	3	3	DNA-directed RNA polymerase subunit alpha	rpoA	sp|P0A7Z4|RPOA_ECOLI DNA-directed RNA polymerase subunit alpha OS=Escherichia coli (strain K12) OX=83333 GN=rpoA PE=1 SV=1	1	3	3	3	1	1	2	2	3	3	1	1	2	2	3	3	1	1	2	2	3	3	10.3	10.3	10.3	36.511	329	329	0	3.5494	By matching	By MS/MS	By MS/MS	By MS/MS	By MS/MS	By MS/MS	2.7	2.7	6.4	6.7	10.3	10.3
P0A812	P0A812	3	3	3	Holliday junction ATP-dependent DNA helicase RuvB	ruvB	sp|P0A812|RUVB_ECOLI Holliday junction ATP-dependent DNA helicase RuvB OS=Escherichia coli (strain K12) OX=83333 GN=ruvB PE=1 SV=1	1	3	3	3	3	3	2	3	2	3	3	3	2	3	2	3	3	3	2	3	2	3	14.6	14.6	14.6	37.173	336	336	0	11.522	By MS/MS	By MS/MS	By MS/MS	By MS/MS	By MS/MS	By MS/MS	14.6	14.6	8.9	14.6	8.9	14.6
P0A817	P0A817	13	13	13	S-adenosylmethionine synthase	metK	sp|P0A817|METK_ECOLI S-adenosylmethionine synthase OS=Escherichia coli (strain K12) OX=83333 GN=metK PE=1 SV=2	1	13	13	13	11	12	11	12	8	12	11	12	11	12	8	12	11	12	11	12	8	12	55.2	55.2	55.2	41.951	384	384	0	47.517	By MS/MS	By MS/MS	By MS/MS	By MS/MS	By MS/MS	By MS/MS	45.6	51.8	45.6	49	32.3	49
P0A832	P0A832	5	5	5	SsrA-binding protein	smpB	sp|P0A832|SSRP_ECOLI SsrA-binding protein OS=Escherichia coli (strain K12) OX=83333 GN=smpB PE=1 SV=2	1	5	5	5	4	4	3	5	4	4	4	4	3	5	4	4	4	4	3	5	4	4	41.9	41.9	41.9	18.269	160	160	0	95.143	By MS/MS	By MS/MS	By MS/MS	By MS/MS	By MS/MS	By MS/MS	33.8	33.8	28.8	41.9	33.8	33.8
P0A836	P0A836	2	2	2	Succinyl-CoA ligase [ADP-forming] subunit beta	sucC	sp|P0A836|SUCC_ECOLI Succinate--CoA ligase [ADP-forming] subunit beta OS=Escherichia coli (strain K12) OX=83333 GN=sucC PE=1 SV=1	1	2	2	2	0	1	0	2	0	0	0	1	0	2	0	0	0	1	0	2	0	0	7.5	7.5	7.5	41.392	388	388	0	3.2127		By MS/MS		By MS/MS			0	4.1	0	7.5	0	0
P0A850	P0A850	31	31	31	Trigger factor	tig	sp|P0A850|TIG_ECOLI Trigger factor OS=Escherichia coli (strain K12) OX=83333 GN=tig PE=1 SV=1	1	31	31	31	29	30	28	30	27	28	29	30	28	30	27	28	29	30	28	30	27	28	64.8	64.8	64.8	48.192	432	432	0	323.31	By MS/MS	By MS/MS	By MS/MS	By MS/MS	By MS/MS	By MS/MS	57.6	62.5	60	64.4	63.9	64.4
P0A879	P0A879	6	6	6	Tryptophan synthase beta chain	trpB	sp|P0A879|TRPB_ECOLI Tryptophan synthase beta chain OS=Escherichia coli (strain K12) OX=83333 GN=trpB PE=1 SV=2	1	6	6	6	4	5	0	4	3	3	4	5	0	4	3	3	4	5	0	4	3	3	29.5	29.5	29.5	42.983	397	397	0	10.225	By MS/MS	By MS/MS		By MS/MS	By MS/MS	By MS/MS	13.6	19.9	0	13.6	14.1	10.6
P0A884	P0A884	1	1	1	Thymidylate synthase	thyA	sp|P0A884|TYSY_ECOLI Thymidylate synthase OS=Escherichia coli (strain K12) OX=83333 GN=thyA PE=1 SV=1	1	1	1	1	1	0	0	0	0	1	1	0	0	0	0	1	1	0	0	0	0	1	4.9	4.9	4.9	30.479	264	264	0	3.2695	By MS/MS					By MS/MS	4.9	0	0	0	0	4.9
P0A894	P0A894	1	1	1	RNase adapter protein RapZ	rapZ	sp|P0A894|RAPZ_ECOLI RNase adapter protein RapZ OS=Escherichia coli (strain K12) OX=83333 GN=rapZ PE=1 SV=1	1	1	1	1	1	1	0	0	0	1	1	1	0	0	0	1	1	1	0	0	0	1	8.1	8.1	8.1	32.492	284	284	0	3.2899	By MS/MS	By MS/MS				By MS/MS	8.1	8.1	0	0	0	8.1
P0A8A4	P0A8A4	7	7	7	Phosphoenolpyruvate synthase regulatory protein	ppsR	sp|P0A8A4|PSRP_ECOLI Phosphoenolpyruvate synthase regulatory protein OS=Escherichia coli (strain K12) OX=83333 GN=ppsR PE=1 SV=1	1	7	7	7	6	7	2	6	1	5	6	7	2	6	1	5	6	7	2	6	1	5	36.1	36.1	36.1	31.211	277	277	0	46.642	By MS/MS	By MS/MS	By MS/MS	By MS/MS	By MS/MS	By MS/MS	26.7	36.1	8.7	26.7	5.1	19.9
P0A8G6	P0A8G6	1	1	1	NAD(P)H dehydrogenase (quinone)	wrbA	sp|P0A8G6|NQOR_ECOLI NAD(P)H dehydrogenase (quinone) OS=Escherichia coli (strain K12) OX=83333 GN=wrbA PE=1 SV=2	1	1	1	1	1	1	0	1	0	1	1	1	0	1	0	1	1	1	0	1	0	1	12.6	12.6	12.6	20.845	198	198	0	8.3583	By MS/MS	By MS/MS		By MS/MS		By MS/MS	12.6	12.6	0	12.6	0	12.6
P0A8M3	P0A8M3	5	5	5	Threonine--tRNA ligase	thrS	sp|P0A8M3|SYT_ECOLI Threonine--tRNA ligase OS=Escherichia coli (strain K12) OX=83333 GN=thrS PE=1 SV=1	1	5	5	5	5	4	0	3	0	5	5	4	0	3	0	5	5	4	0	3	0	5	9.2	9.2	9.2	74.013	642	642	0	22.755	By MS/MS	By MS/MS		By MS/MS		By MS/MS	9.2	7.2	0	5.6	0	9.2
P0A8S1	P0A8S1	1	1	1	HTH-type transcriptional regulator ArgP	argP	sp|P0A8S1|ARGP_ECOLI HTH-type transcriptional regulator ArgP OS=Escherichia coli (strain K12) OX=83333 GN=argP PE=1 SV=1	1	1	1	1	1	1	1	1	0	1	1	1	1	1	0	1	1	1	1	1	0	1	5.7	5.7	5.7	33.471	297	297	0.0040161	2.3513	By MS/MS	By MS/MS	By matching	By MS/MS		By MS/MS	5.7	5.7	5.7	5.7	0	5.7
P0A8T7	P0A8T7	9	9	9	DNA-directed RNA polymerase subunit beta	rpoC	sp|P0A8T7|RPOC_ECOLI DNA-directed RNA polymerase subunit beta OS=Escherichia coli (strain K12) OX=83333 GN=rpoC PE=1 SV=1	1	9	9	9	7	6	5	6	8	7	7	6	5	6	8	7	7	6	5	6	8	7	10.1	10.1	10.1	155.16	1407	1407	0	23.545	By MS/MS	By MS/MS	By MS/MS	By MS/MS	By MS/MS	By MS/MS	7.5	6.5	5.1	7.5	8.7	7.5
P0A8V2	P0A8V2	7	7	7	DNA-directed RNA polymerase subunit beta	rpoB	sp|P0A8V2|RPOB_ECOLI DNA-directed RNA polymerase subunit beta OS=Escherichia coli (strain K12) OX=83333 GN=rpoB PE=1 SV=1	1	7	7	7	3	6	5	5	5	4	3	6	5	5	5	4	3	6	5	5	5	4	9.2	9.2	9.2	150.63	1342	1342	0	17.631	By MS/MS	By MS/MS	By MS/MS	By MS/MS	By MS/MS	By MS/MS	4.1	7.7	6.3	6.3	6.6	5.1
P0A910	P0A910	7	7	7	Outer membrane protein A	ompA	sp|P0A910|OMPA_ECOLI Outer membrane protein A OS=Escherichia coli (strain K12) OX=83333 GN=ompA PE=1 SV=1	1	7	7	7	7	7	7	7	7	7	7	7	7	7	7	7	7	7	7	7	7	7	31.8	31.8	31.8	37.2	346	346	0	25.706	By MS/MS	By MS/MS	By MS/MS	By MS/MS	By MS/MS	By MS/MS	31.8	31.8	31.8	31.8	31.8	31.8
P0A912	P0A912	2	2	2	Peptidoglycan-associated lipoprotein	pal	sp|P0A912|PAL_ECOLI Peptidoglycan-associated lipoprotein OS=Escherichia coli (strain K12) OX=83333 GN=pal PE=1 SV=1	1	2	2	2	2	2	2	2	1	2	2	2	2	2	1	2	2	2	2	2	1	2	15	15	15	18.824	173	173	0	3.7282	By matching	By MS/MS	By MS/MS	By MS/MS	By MS/MS	By matching	15	15	15	15	6.9	15
P0A917	P0A917	2	2	2	Outer membrane protein X	ompX	sp|P0A917|OMPX_ECOLI Outer membrane protein X OS=Escherichia coli (strain K12) OX=83333 GN=ompX PE=1 SV=1	1	2	2	2	0	1	1	0	1	1	0	1	1	0	1	1	0	1	1	0	1	1	14	14	14	18.602	171	171	0	3.238		By MS/MS	By MS/MS		By MS/MS	By MS/MS	0	8.2	5.8	0	5.8	5.8
P0A959	P0A959	3	3	3	Glutamate-pyruvate aminotransferase AlaA	alaA	sp|P0A959|ALAA_ECOLI Glutamate-pyruvate aminotransferase AlaA OS=Escherichia coli (strain K12) OX=83333 GN=alaA PE=1 SV=1	1	3	3	3	2	3	2	2	1	2	2	3	2	2	1	2	2	3	2	2	1	2	13.6	13.6	13.6	45.517	405	405	0	17.611	By MS/MS	By MS/MS	By MS/MS	By MS/MS	By MS/MS	By MS/MS	8.6	13.6	8.6	8.6	5.7	8.6
P0A991	P0A991	3	3	3	Fructose-bisphosphate aldolase class 1	fbaB	sp|P0A991|ALF1_ECOLI Fructose-bisphosphate aldolase class 1 OS=Escherichia coli (strain K12) OX=83333 GN=fbaB PE=1 SV=2	1	3	3	3	2	2	0	1	0	1	2	2	0	1	0	1	2	2	0	1	0	1	12	12	12	38.109	350	350	0	4.5204	By MS/MS	By MS/MS		By MS/MS		By MS/MS	9.1	6	0	6	0	6
P0A993	P0A993	1	1	1	Fructose-1,6-bisphosphatase class 1	fbp	sp|P0A993|F16PA_ECOLI Fructose-1,6-bisphosphatase class 1 OS=Escherichia coli (strain K12) OX=83333 GN=fbp PE=1 SV=1	1	1	1	1	1	1	0	1	0	1	1	1	0	1	0	1	1	1	0	1	0	1	6.6	6.6	6.6	36.833	332	332	0	2.9255	By MS/MS	By MS/MS		By matching		By MS/MS	6.6	6.6	0	6.6	0	6.6
P0A998	P0A998	1	1	1	Bacterial non-heme ferritin	ftnA	sp|P0A998|FTNA_ECOLI Bacterial non-heme ferritin OS=Escherichia coli (strain K12) OX=83333 GN=ftnA PE=1 SV=1	1	1	1	1	1	1	1	0	1	1	1	1	1	0	1	1	1	1	1	0	1	1	7.9	7.9	7.9	19.424	165	165	0.0072993	1.7869	By matching	By MS/MS	By matching		By MS/MS	By matching	7.9	7.9	7.9	0	7.9	7.9
P0A9A6	P0A9A6	1	1	1	Cell division protein FtsZ	ftsZ	sp|P0A9A6|FTSZ_ECOLI Cell division protein FtsZ OS=Escherichia coli (strain K12) OX=83333 GN=ftsZ PE=1 SV=1	1	1	1	1	1	0	1	0	0	1	1	0	1	0	0	1	1	0	1	0	0	1	3.1	3.1	3.1	40.323	383	383	0.0040323	2.3518	By matching		By matching			By MS/MS	3.1	0	3.1	0	0	3.1
P0A9D8	P0A9D8	1	1	1	2,3,4,5-tetrahydropyridine-2,6-dicarboxylate N-succinyltransferase	dapD	sp|P0A9D8|DAPD_ECOLI 2,3,4,5-tetrahydropyridine-2,6-dicarboxylate N-succinyltransferase OS=Escherichia coli (strain K12) OX=83333 GN=dapD PE=1 SV=1	1	1	1	1	0	1	0	0	0	1	0	1	0	0	0	1	0	1	0	0	0	1	5.8	5.8	5.8	29.892	274	274	0	2.8673		By MS/MS				By matching	0	5.8	0	0	0	5.8
P0A9G6	P0A9G6	3	3	3	Isocitrate lyase	aceA	sp|P0A9G6|ACEA_ECOLI Isocitrate lyase OS=Escherichia coli (strain K12) OX=83333 GN=aceA PE=1 SV=1	1	3	3	3	2	2	2	0	1	1	2	2	2	0	1	1	2	2	2	0	1	1	12.9	12.9	12.9	47.521	434	434	0	3.812	By MS/MS	By MS/MS	By MS/MS		By matching	By matching	9.2	7.1	9.2	0	3.5	3.5
P0A9K3	P0A9K3	6	6	6	PhoH-like protein	ybeZ	sp|P0A9K3|PHOL_ECOLI PhoH-like protein OS=Escherichia coli (strain K12) OX=83333 GN=ybeZ PE=1 SV=2	1	6	6	6	0	0	0	6	3	6	0	0	0	6	3	6	0	0	0	6	3	6	26.6	26.6	26.6	39.038	346	346	0	68.398				By MS/MS	By matching	By MS/MS	0	0	0	26.6	12.1	26.6
P0A9Q7	P0A9Q7	2	2	2	Aldehyde-alcohol dehydrogenase;Alcohol dehydrogenase;Acetaldehyde dehydrogenase [acetylating];Pyruvate-formate-lyase deactivase	adhE	sp|P0A9Q7|ADHE_ECOLI Aldehyde-alcohol dehydrogenase OS=Escherichia coli (strain K12) OX=83333 GN=adhE PE=1 SV=2	1	2	2	2	1	2	0	1	0	2	1	2	0	1	0	2	1	2	0	1	0	2	3.7	3.7	3.7	96.126	891	891	0.0074074	1.8469	By MS/MS	By MS/MS		By MS/MS		By matching	1.6	3.7	0	2.1	0	3.7
P0A9R7	P0A9R7	1	1	1	Cell division ATP-binding protein FtsE	ftsE	sp|P0A9R7|FTSE_ECOLI Cell division ATP-binding protein FtsE OS=Escherichia coli (strain K12) OX=83333 GN=ftsE PE=1 SV=1	1	1	1	1	1	1	1	1	1	0	1	1	1	1	1	0	1	1	1	1	1	0	9.5	9.5	9.5	24.439	222	222	0	3.6018	By MS/MS	By MS/MS	By MS/MS	By matching	By MS/MS		9.5	9.5	9.5	9.5	9.5	0
P0A9S3	P0A9S3	13	13	13	Galactitol-1-phosphate 5-dehydrogenase	gatD	sp|P0A9S3|GATD_ECOLI Galactitol 1-phosphate 5-dehydrogenase OS=Escherichia coli (strain K12) OX=83333 GN=gatD PE=1 SV=1	1	13	13	13	11	12	12	12	11	12	11	12	12	12	11	12	11	12	12	12	11	12	48.6	48.6	48.6	37.39	346	346	0	153.44	By MS/MS	By MS/MS	By MS/MS	By MS/MS	By MS/MS	By MS/MS	37.6	48	41.3	48	37.6	48
P0A9V1	P0A9V1	2	2	2	Lipopolysaccharide export system ATP-binding protein LptB	lptB	sp|P0A9V1|LPTB_ECOLI Lipopolysaccharide export system ATP-binding protein LptB OS=Escherichia coli (strain K12) OX=83333 GN=lptB PE=1 SV=2	1	2	2	2	2	2	2	1	2	2	2	2	2	1	2	2	2	2	2	1	2	2	13.7	13.7	13.7	26.8	241	241	0	13.144	By MS/MS	By MS/MS	By MS/MS	By matching	By MS/MS	By MS/MS	13.7	13.7	13.7	5.4	13.7	13.7
P0A9X4	P0A9X4	9	9	9	Rod shape-determining protein MreB	mreB	sp|P0A9X4|MREB_ECOLI Cell shape-determining protein MreB OS=Escherichia coli (strain K12) OX=83333 GN=mreB PE=1 SV=1	1	9	9	9	9	9	6	9	8	9	9	9	6	9	8	9	9	9	6	9	8	9	37.2	37.2	37.2	36.952	347	347	0	130.75	By MS/MS	By MS/MS	By MS/MS	By MS/MS	By MS/MS	By MS/MS	37.2	37.2	24.8	37.2	33.7	37.2
P0AA10	P0AA10	17	17	17	50S ribosomal protein L13	rplM	sp|P0AA10|RL13_ECOLI 50S ribosomal protein L13 OS=Escherichia coli (strain K12) OX=83333 GN=rplM PE=1 SV=1	1	17	17	17	15	16	15	15	15	16	15	16	15	15	15	16	15	16	15	15	15	16	78.9	78.9	78.9	16.018	142	142	0	323.31	By MS/MS	By MS/MS	By MS/MS	By MS/MS	By MS/MS	By MS/MS	78.9	78.9	78.9	78.9	78.9	78.9
P0AAB6	P0AAB6	4	4	4	UTP--glucose-1-phosphate uridylyltransferase	galF	sp|P0AAB6|GALF_ECOLI UTP--glucose-1-phosphate uridylyltransferase OS=Escherichia coli (strain K12) OX=83333 GN=galF PE=1 SV=1	1	4	4	4	2	3	0	0	0	2	2	3	0	0	0	2	2	3	0	0	0	2	22.2	22.2	22.2	32.829	297	297	0	11.224	By MS/MS	By MS/MS				By MS/MS	10.1	17.8	0	0	0	7.7
P0AAG8	P0AAG8	3	3	3	Galactose/methyl galactoside import ATP-binding protein MglA	mglA	sp|P0AAG8|MGLA_ECOLI Galactose/methyl galactoside import ATP-binding protein MglA OS=Escherichia coli (strain K12) OX=83333 GN=mglA PE=1 SV=1	1	3	3	3	2	1	0	1	0	2	2	1	0	1	0	2	2	1	0	1	0	2	8.5	8.5	8.5	56.415	506	506	0	5.0093	By MS/MS	By MS/MS		By matching		By MS/MS	5.1	3.2	0	3.4	0	6.5
P0AAH0	P0AAH0	2	2	2	Phosphate import ATP-binding protein PstB	pstB	sp|P0AAH0|PSTB_ECOLI Phosphate import ATP-binding protein PstB OS=Escherichia coli (strain K12) OX=83333 GN=pstB PE=1 SV=2	1	2	2	2	2	1	1	0	0	1	2	1	1	0	0	1	2	1	1	0	0	1	18.3	18.3	18.3	29.027	257	257	0	12.664	By MS/MS	By MS/MS	By matching			By MS/MS	18.3	8.9	8.9	0	0	8.9
P0AAI5	P0AAI5	7	7	7	3-oxoacyl-[acyl-carrier-protein] synthase 2	fabF	sp|P0AAI5|FABF_ECOLI 3-oxoacyl-[acyl-carrier-protein] synthase 2 OS=Escherichia coli (strain K12) OX=83333 GN=fabF PE=1 SV=2	1	7	7	7	6	5	2	5	2	5	6	5	2	5	2	5	6	5	2	5	2	5	29.3	29.3	29.3	43.045	413	413	0	56.634	By MS/MS	By MS/MS	By MS/MS	By MS/MS	By MS/MS	By MS/MS	26.9	19.6	8.5	22.8	8.5	22.8
P0AAT6	P0AAT6	2	2	2	Ribosomal silencing factor RsfS	rsfS	sp|P0AAT6|IOJAP_ECOLI Ribosomal silencing factor RsfS OS=Escherichia coli (strain K12) OX=83333 GN=rsfS PE=1 SV=1	1	2	2	2	2	1	1	2	1	1	2	1	1	2	1	1	2	1	1	2	1	1	28.6	28.6	28.6	11.582	105	105	0	2.4737	By matching	By MS/MS	By matching	By MS/MS	By MS/MS	By MS/MS	28.6	13.3	13.3	28.6	13.3	15.2
P0AAZ7	P0AAZ7	1	1	1	UPF0434 protein YcaR	ycaR	sp|P0AAZ7|YCAR_ECOLI UPF0434 protein YcaR OS=Escherichia coli (strain K12) OX=83333 GN=ycaR PE=1 SV=1	1	1	1	1	1	1	1	1	1	1	1	1	1	1	1	1	1	1	1	1	1	1	21.7	21.7	21.7	6.8549	60	60	0	4.527	By matching	By MS/MS	By MS/MS	By MS/MS	By matching	By MS/MS	21.7	21.7	21.7	21.7	21.7	21.7
P0AB80	P0AB80	1	1	1	Branched-chain-amino-acid aminotransferase	ilvE	sp|P0AB80|ILVE_ECOLI Branched-chain-amino-acid aminotransferase OS=Escherichia coli (strain K12) OX=83333 GN=ilvE PE=1 SV=2	1	1	1	1	1	1	1	1	1	1	1	1	1	1	1	1	1	1	1	1	1	1	6.1	6.1	6.1	34.093	309	309	0	2.4984	By MS/MS	By MS/MS	By matching	By MS/MS	By matching	By MS/MS	6.1	6.1	6.1	6.1	6.1	6.1
P0ABB4	P0ABB4	7	7	7	ATP synthase subunit beta	atpD	sp|P0ABB4|ATPB_ECOLI ATP synthase subunit beta OS=Escherichia coli (strain K12) OX=83333 GN=atpD PE=1 SV=2	1	7	7	7	7	7	7	6	6	5	7	7	7	6	6	5	7	7	7	6	6	5	24.8	24.8	24.8	50.325	460	460	0	59.497	By MS/MS	By MS/MS	By MS/MS	By MS/MS	By MS/MS	By MS/MS	24.8	24.8	24.8	20.9	20.2	16.3
P0ABD3	P0ABD3	2	2	2	Bacterioferritin	bfr	sp|P0ABD3|BFR_ECOLI Bacterioferritin OS=Escherichia coli (strain K12) OX=83333 GN=bfr PE=1 SV=1	1	2	2	2	2	2	1	1	1	2	2	2	1	1	1	2	2	2	1	1	1	2	17.1	17.1	17.1	18.495	158	158	0	3.6359	By MS/MS	By MS/MS	By matching	By matching	By matching	By matching	17.1	17.1	9.5	9.5	9.5	17.1
P0ABF1	P0ABF1	1	1	1	Poly(A) polymerase I	pcnB	sp|P0ABF1|PCNB_ECOLI Poly(A) polymerase I OS=Escherichia coli (strain K12) OX=83333 GN=pcnB PE=1 SV=2	1	1	1	1	1	1	1	1	1	1	1	1	1	1	1	1	1	1	1	1	1	1	1.5	1.5	1.5	53.87	465	465	0.0073529	1.836	By matching	By MS/MS	By MS/MS	By matching	By MS/MS	By MS/MS	1.5	1.5	1.5	1.5	1.5	1.5
P0ABH7	P0ABH7	11	11	11	Citrate synthase	gltA	sp|P0ABH7|CISY_ECOLI Citrate synthase OS=Escherichia coli (strain K12) OX=83333 GN=gltA PE=1 SV=1	1	11	11	11	10	11	5	8	5	9	10	11	5	8	5	9	10	11	5	8	5	9	40.5	40.5	40.5	48.014	427	427	0	61.295	By MS/MS	By MS/MS	By MS/MS	By MS/MS	By MS/MS	By MS/MS	32.6	40.5	14.8	25.1	14.8	30.4
P0AC41	P0AC41	11	11	11	Succinate dehydrogenase flavoprotein subunit	sdhA	sp|P0AC41|SDHA_ECOLI Succinate dehydrogenase flavoprotein subunit OS=Escherichia coli (strain K12) OX=83333 GN=sdhA PE=1 SV=1	1	11	11	11	10	10	9	7	7	10	10	10	9	7	7	10	10	10	9	7	7	10	26.7	26.7	26.7	64.421	588	588	0	99.316	By MS/MS	By MS/MS	By MS/MS	By MS/MS	By MS/MS	By MS/MS	23.1	23.1	20.7	16.5	14.8	23.6
P0AC84	P0AC84	2	2	2	Hydroxyacylglutathione hydrolase	gloB	sp|P0AC84|GLO2_ECOLI Hydroxyacylglutathione hydrolase GloB OS=Escherichia coli (strain K12) OX=83333 GN=gloB PE=1 SV=1	1	2	2	2	2	1	1	0	1	1	2	1	1	0	1	1	2	1	1	0	1	1	17.9	17.9	17.9	28.434	251	251	0	109.26	By MS/MS	By MS/MS	By MS/MS		By MS/MS	By MS/MS	17.9	8.8	8.8	0	8.8	8.8
P0ACE0	P0ACE0	4	4	4	Hydrogenase-2 large chain	hybC	sp|P0ACE0|MBHM_ECOLI Hydrogenase-2 large chain OS=Escherichia coli (strain K12) OX=83333 GN=hybC PE=1 SV=2	1	4	4	4	4	3	3	4	2	4	4	3	3	4	2	4	4	3	3	4	2	4	13.2	13.2	13.2	62.49	567	567	0	26.107	By MS/MS	By MS/MS	By MS/MS	By MS/MS	By MS/MS	By MS/MS	13.2	8.1	10.1	13.2	5.3	13.2
P0ACL0	P0ACL0	1	1	1	Glycerol-3-phosphate regulon repressor	glpR	sp|P0ACL0|GLPR_ECOLI Glycerol-3-phosphate regulon repressor OS=Escherichia coli (strain K12) OX=83333 GN=glpR PE=1 SV=1	1	1	1	1	1	1	1	1	1	0	1	1	1	1	1	0	1	1	1	1	1	0	5.2	5.2	5.2	28.048	252	252	0	38.262	By MS/MS	By MS/MS	By matching	By matching	By MS/MS		5.2	5.2	5.2	5.2	5.2	0
P0ACP1	P0ACP1	5	5	5	Catabolite repressor/activator	cra	sp|P0ACP1|CRA_ECOLI Catabolite repressor/activator OS=Escherichia coli (strain K12) OX=83333 GN=cra PE=1 SV=1	1	5	5	5	3	4	5	4	4	4	3	4	5	4	4	4	3	4	5	4	4	4	20.1	20.1	20.1	37.999	334	334	0	12.473	By MS/MS	By MS/MS	By MS/MS	By MS/MS	By MS/MS	By MS/MS	14.1	18	20.1	14.7	18	18
P0AD49	P0AD49	3	3	3	Ribosome-associated inhibitor A	raiA	sp|P0AD49|YFIA_ECOLI Ribosome-associated inhibitor A OS=Escherichia coli (strain K12) OX=83333 GN=raiA PE=1 SV=2	1	3	3	3	2	2	2	3	3	3	2	2	2	3	3	3	2	2	2	3	3	3	34.5	34.5	34.5	12.784	113	113	0	50.457	By MS/MS	By MS/MS	By MS/MS	By MS/MS	By MS/MS	By MS/MS	28.3	28.3	28.3	34.5	34.5	34.5
P0ADV5	P0ADV5	1	1	1	Uncharacterized protein YhbW	yhbW	sp|P0ADV5|YHBW_ECOLI Luciferase-like monooxygenase OS=Escherichia coli (strain K12) OX=83333 GN=yhbW PE=4 SV=1	1	1	1	1	1	1	0	1	0	1	1	1	0	1	0	1	1	1	0	1	0	1	5.7	5.7	5.7	37.129	335	335	0	2.5168	By MS/MS	By MS/MS		By MS/MS		By MS/MS	5.7	5.7	0	5.7	0	5.7
P0ADY3	P0ADY3	8	8	8	50S ribosomal protein L14	rplN	sp|P0ADY3|RL14_ECOLI 50S ribosomal protein L14 OS=Escherichia coli (strain K12) OX=83333 GN=rplN PE=1 SV=1	1	8	8	8	8	8	8	8	8	8	8	8	8	8	8	8	8	8	8	8	8	8	57.7	57.7	57.7	13.541	123	123	0	323.31	By MS/MS	By MS/MS	By MS/MS	By MS/MS	By MS/MS	By MS/MS	57.7	57.7	57.7	57.7	57.7	57.7
P0ADY7	P0ADY7	5	5	5	50S ribosomal protein L16	rplP	sp|P0ADY7|RL16_ECOLI 50S ribosomal protein L16 OS=Escherichia coli (strain K12) OX=83333 GN=rplP PE=1 SV=1	1	5	5	5	5	5	5	5	5	5	5	5	5	5	5	5	5	5	5	5	5	5	44.9	44.9	44.9	15.281	136	136	0	293.09	By MS/MS	By MS/MS	By MS/MS	By MS/MS	By MS/MS	By MS/MS	44.9	44.9	44.9	44.9	44.9	44.9
P0ADZ0	P0ADZ0	9	9	9	50S ribosomal protein L23	rplW	sp|P0ADZ0|RL23_ECOLI 50S ribosomal protein L23 OS=Escherichia coli (strain K12) OX=83333 GN=rplW PE=1 SV=1	1	9	9	9	6	8	9	8	8	7	6	8	9	8	8	7	6	8	9	8	8	7	66	66	66	11.199	100	100	0	137.95	By MS/MS	By MS/MS	By MS/MS	By MS/MS	By MS/MS	By MS/MS	43	58	66	66	66	58
P0ADZ4	P0ADZ4	7	7	7	30S ribosomal protein S15	rpsO	sp|P0ADZ4|RS15_ECOLI 30S ribosomal protein S15 OS=Escherichia coli (strain K12) OX=83333 GN=rpsO PE=1 SV=2	1	7	7	7	6	7	7	7	7	6	6	7	7	7	7	6	6	7	7	7	7	6	69.7	69.7	69.7	10.269	89	89	0	53.645	By MS/MS	By MS/MS	By MS/MS	By MS/MS	By MS/MS	By MS/MS	68.5	69.7	69.7	69.7	69.7	68.5
P0AE12	P0AE12	8	8	8	AMP nucleosidase	amn	sp|P0AE12|AMN_ECOLI AMP nucleosidase OS=Escherichia coli (strain K12) OX=83333 GN=amn PE=1 SV=1	1	8	8	8	6	8	4	6	3	6	6	8	4	6	3	6	6	8	4	6	3	6	30.8	30.8	30.8	53.994	484	484	0	30.6	By MS/MS	By MS/MS	By MS/MS	By MS/MS	By MS/MS	By MS/MS	22.5	30.8	12	18.8	8.3	21.7
P0AE37	P0AE37	2	2	2	Arginine N-succinyltransferase	astA	sp|P0AE37|ASTA_ECOLI Arginine N-succinyltransferase OS=Escherichia coli (strain K12) OX=83333 GN=astA PE=2 SV=1	1	2	2	2	2	2	0	0	1	2	2	2	0	0	1	2	2	2	0	0	1	2	10.5	10.5	10.5	38.455	344	344	0	6.1367	By MS/MS	By MS/MS			By matching	By MS/MS	10.5	10.5	0	0	5.2	10.5
P0AEI1	P0AEI1	2	2	2	tRNA-2-methylthio-N(6)-dimethylallyladenosine synthase	miaB	sp|P0AEI1|MIAB_ECOLI tRNA-2-methylthio-N(6)-dimethylallyladenosine synthase OS=Escherichia coli (strain K12) OX=83333 GN=miaB PE=1 SV=1	1	2	2	2	1	2	1	1	1	1	1	2	1	1	1	1	1	2	1	1	1	1	4.9	4.9	4.9	53.662	474	474	0	3.4089	By MS/MS	By MS/MS	By MS/MS	By MS/MS	By MS/MS	By MS/MS	3.4	4.9	3.4	3.4	3.4	3.4
P0AES2	P0AES2	2	2	2	Glucarate dehydratase	gudD	sp|P0AES2|GUDD_ECOLI Glucarate dehydratase OS=Escherichia coli (strain K12) OX=83333 GN=gudD PE=1 SV=2	1	2	2	2	0	1	1	0	0	1	0	1	1	0	0	1	0	1	1	0	0	1	7.8	7.8	7.8	49.14	446	446	0.0040486	2.3877		By matching	By MS/MS			By MS/MS	0	4.3	4.3	0	0	3.6
P0AES6	P0AES6	2	2	2	DNA gyrase subunit B	gyrB	sp|P0AES6|GYRB_ECOLI DNA gyrase subunit B OS=Escherichia coli (strain K12) OX=83333 GN=gyrB PE=1 SV=2	1	2	2	2	1	1	1	1	1	1	1	1	1	1	1	1	1	1	1	1	1	1	5.1	5.1	5.1	89.949	804	804	0	4.4905	By MS/MS	By MS/MS	By MS/MS	By MS/MS	By MS/MS	By MS/MS	2.6	2.6	2.6	2.5	2.6	2.6
P0AEU7	P0AEU7	2	2	2	Chaperone protein Skp	skp	sp|P0AEU7|SKP_ECOLI Chaperone protein Skp OS=Escherichia coli (strain K12) OX=83333 GN=skp PE=1 SV=1	1	2	2	2	2	0	2	2	2	2	2	0	2	2	2	2	2	0	2	2	2	2	17.4	17.4	17.4	17.688	161	161	0	8.2417	By MS/MS		By MS/MS	By MS/MS	By MS/MS	By MS/MS	17.4	0	17.4	17.4	17.4	17.4
P0AEZ3	P0AEZ3	3	3	3	Septum site-determining protein MinD	minD	sp|P0AEZ3|MIND_ECOLI Septum site-determining protein MinD OS=Escherichia coli (strain K12) OX=83333 GN=minD PE=1 SV=2	1	3	3	3	1	2	1	1	1	3	1	2	1	1	1	3	1	2	1	1	1	3	16.7	16.7	16.7	29.614	270	270	0	8.0632	By MS/MS	By MS/MS	By matching	By MS/MS	By matching	By MS/MS	4.8	11.5	4.8	4.8	4.8	16.7
P0AF20	P0AF20	2	2	2	N-acetylglucosamine repressor	nagC	sp|P0AF20|NAGC_ECOLI N-acetylglucosamine repressor OS=Escherichia coli (strain K12) OX=83333 GN=nagC PE=2 SV=1	1	2	2	2	2	0	1	1	1	1	2	0	1	1	1	1	2	0	1	1	1	1	7.9	7.9	7.9	44.541	406	406	0	3.5038	By MS/MS		By MS/MS	By MS/MS	By MS/MS	By MS/MS	7.9	0	3.9	3.9	3.9	3.9
P0AF24	P0AF24	4	4	4	Ribonucleotide monophosphatase NagD	nagD	sp|P0AF24|NAGD_ECOLI Ribonucleotide monophosphatase NagD OS=Escherichia coli (strain K12) OX=83333 GN=nagD PE=1 SV=1	1	4	4	4	4	3	2	3	3	3	4	3	2	3	3	3	4	3	2	3	3	3	26.8	26.8	26.8	27.163	250	250	0	78.596	By MS/MS	By MS/MS	By MS/MS	By MS/MS	By MS/MS	By MS/MS	26.8	22.4	18.4	22.4	16.8	22.4
P0AFC7	P0AFC7	5	5	5	NADH-quinone oxidoreductase subunit B	nuoB	sp|P0AFC7|NUOB_ECOLI NADH-quinone oxidoreductase subunit B OS=Escherichia coli (strain K12) OX=83333 GN=nuoB PE=1 SV=1	1	5	5	5	4	3	3	4	4	3	4	3	3	4	4	3	4	3	3	4	4	3	23.2	23.2	23.2	25.056	220	220	0	30.096	By MS/MS	By MS/MS	By MS/MS	By MS/MS	By MS/MS	By MS/MS	19.1	12.7	12.7	19.1	16.8	12.7
P0AFG3	P0AFG3	5	5	5	2-oxoglutarate dehydrogenase E1 component	sucA	sp|P0AFG3|ODO1_ECOLI 2-oxoglutarate dehydrogenase E1 component OS=Escherichia coli (strain K12) OX=83333 GN=sucA PE=1 SV=1	1	5	5	5	1	1	1	2	2	1	1	1	1	2	2	1	1	1	1	2	2	1	8.4	8.4	8.4	105.06	933	933	0	4.9327	By MS/MS	By MS/MS	By MS/MS	By MS/MS	By MS/MS	By matching	1.1	1.7	1.7	2.5	3.9	1.1
P0AFG6	P0AFG6	2	2	2	Dihydrolipoyllysine-residue succinyltransferase component of 2-oxoglutarate dehydrogenase complex	sucB	sp|P0AFG6|ODO2_ECOLI Dihydrolipoyllysine-residue succinyltransferase component of 2-oxoglutarate dehydrogenase complex OS=Escherichia coli (strain K12) OX=83333 GN=sucB PE=1 SV=2	1	2	2	2	2	1	1	0	0	0	2	1	1	0	0	0	2	1	1	0	0	0	8.9	8.9	8.9	44.011	405	405	0	3.5509	By MS/MS	By MS/MS	By MS/MS				8.9	4.4	4.4	0	0	0
P0AFK0	P0AFK0	1	1	1	Metalloprotease PmbA	pmbA	sp|P0AFK0|PMBA_ECOLI Metalloprotease PmbA OS=Escherichia coli (strain K12) OX=83333 GN=pmbA PE=1 SV=1	1	1	1	1	0	0	0	0	0	1	0	0	0	0	0	1	0	0	0	0	0	1	2.9	2.9	2.9	48.369	450	450	0.003876	2.0554						By MS/MS	0	0	0	0	0	2.9
P0AFP6	P0AFP6	2	2	2	Putative GTP cyclohydrolase 1 type 2	ybgI	sp|P0AFP6|GCH1L_ECOLI GTP cyclohydrolase 1 type 2 homolog OS=Escherichia coli (strain K12) OX=83333 GN=ybgI PE=1 SV=1	1	2	2	2	0	1	0	1	0	0	0	1	0	1	0	0	0	1	0	1	0	0	14.6	14.6	14.6	26.892	247	247	0	3.816		By MS/MS		By MS/MS			0	7.7	0	6.9	0	0
P0AFR4	P0AFR4	5	5	5	Uncharacterized protein YciO	yciO	sp|P0AFR4|YCIO_ECOLI Uncharacterized protein YciO OS=Escherichia coli (strain K12) OX=83333 GN=yciO PE=1 SV=1	1	5	5	5	4	4	3	4	2	3	4	4	3	4	2	3	4	4	3	4	2	3	30.6	30.6	30.6	23.211	206	206	0	37.179	By MS/MS	By MS/MS	By MS/MS	By MS/MS	By MS/MS	By MS/MS	23.8	25.7	18.9	23.8	14.1	18.9
P0AFX0	P0AFX0	2	2	2	Ribosome hibernation promoting factor	hpf	sp|P0AFX0|HPF_ECOLI Ribosome hibernation promoting factor OS=Escherichia coli (strain K12) OX=83333 GN=hpf PE=1 SV=1	1	2	2	2	2	2	2	2	2	2	2	2	2	2	2	2	2	2	2	2	2	2	16.8	16.8	16.8	10.75	95	95	0	5.6531	By MS/MS	By MS/MS	By MS/MS	By MS/MS	By MS/MS	By MS/MS	16.8	16.8	16.8	16.8	16.8	16.8
P0AFY8	P0AFY8	3	3	3	Negative modulator of initiation of replication	seqA	sp|P0AFY8|SEQA_ECOLI Negative modulator of initiation of replication OS=Escherichia coli (strain K12) OX=83333 GN=seqA PE=1 SV=1	1	3	3	3	3	2	0	1	0	1	3	2	0	1	0	1	3	2	0	1	0	1	21.5	21.5	21.5	20.315	181	181	0	18.807	By MS/MS	By MS/MS		By MS/MS		By matching	21.5	14.4	0	7.2	0	7.2
P0AG16	P0AG16	2	2	2	Amidophosphoribosyltransferase	purF	sp|P0AG16|PUR1_ECOLI Amidophosphoribosyltransferase OS=Escherichia coli (strain K12) OX=83333 GN=purF PE=1 SV=2	1	2	2	2	1	1	0	0	0	0	1	1	0	0	0	0	1	1	0	0	0	0	5	5	5	56.487	505	505	0	2.9446	By MS/MS	By MS/MS					2.4	2.6	0	0	0	0
P0AG30	P0AG30	12	12	12	Transcription termination factor Rho	rho	sp|P0AG30|RHO_ECOLI Transcription termination factor Rho OS=Escherichia coli (strain K12) OX=83333 GN=rho PE=1 SV=1	1	12	12	12	12	12	9	12	8	12	12	12	9	12	8	12	12	12	9	12	8	12	36.3	36.3	36.3	47.004	419	419	0	322.83	By MS/MS	By MS/MS	By MS/MS	By MS/MS	By MS/MS	By MS/MS	36.3	36.3	27.7	36.3	24.3	36.3
P0AG44	P0AG44	10	10	10	50S ribosomal protein L17	rplQ	sp|P0AG44|RL17_ECOLI 50S ribosomal protein L17 OS=Escherichia coli (strain K12) OX=83333 GN=rplQ PE=1 SV=1	1	10	10	10	10	9	10	10	9	10	10	9	10	10	9	10	10	9	10	10	9	10	53.5	53.5	53.5	14.364	127	127	0	190.34	By MS/MS	By MS/MS	By MS/MS	By MS/MS	By MS/MS	By MS/MS	53.5	53.5	53.5	53.5	53.5	53.5
P0AG48	P0AG48	8	8	8	50S ribosomal protein L21	rplU	sp|P0AG48|RL21_ECOLI 50S ribosomal protein L21 OS=Escherichia coli (strain K12) OX=83333 GN=rplU PE=1 SV=1	1	8	8	8	8	8	8	8	8	8	8	8	8	8	8	8	8	8	8	8	8	8	72.8	72.8	72.8	11.564	103	103	0	114.49	By MS/MS	By MS/MS	By MS/MS	By MS/MS	By MS/MS	By MS/MS	72.8	72.8	72.8	72.8	72.8	72.8
P0AG51	P0AG51	7	7	7	50S ribosomal protein L30	rpmD	sp|P0AG51|RL30_ECOLI 50S ribosomal protein L30 OS=Escherichia coli (strain K12) OX=83333 GN=rpmD PE=1 SV=2	1	7	7	7	7	7	7	7	6	6	7	7	7	7	6	6	7	7	7	7	6	6	72.9	72.9	72.9	6.5417	59	59	0	97.583	By MS/MS	By MS/MS	By MS/MS	By MS/MS	By MS/MS	By MS/MS	72.9	72.9	72.9	72.9	71.2	71.2
P0AG55	P0AG55	14	14	14	50S ribosomal protein L6	rplF	sp|P0AG55|RL6_ECOLI 50S ribosomal protein L6 OS=Escherichia coli (strain K12) OX=83333 GN=rplF PE=1 SV=2	1	14	14	14	14	14	14	14	14	14	14	14	14	14	14	14	14	14	14	14	14	14	82.5	82.5	82.5	18.904	177	177	0	323.31	By MS/MS	By MS/MS	By MS/MS	By MS/MS	By MS/MS	By MS/MS	82.5	82.5	82.5	82.5	82.5	82.5
P0AG59	P0AG59	8	8	8	30S ribosomal protein S14	rpsN	sp|P0AG59|RS14_ECOLI 30S ribosomal protein S14 OS=Escherichia coli (strain K12) OX=83333 GN=rpsN PE=1 SV=2	1	8	8	8	8	7	8	8	7	8	8	7	8	8	7	8	8	7	8	8	7	8	52.5	52.5	52.5	11.58	101	101	0	190.85	By MS/MS	By MS/MS	By MS/MS	By MS/MS	By MS/MS	By MS/MS	52.5	52.5	52.5	52.5	51.5	52.5
P0AG63	P0AG63	5	5	5	30S ribosomal protein S17	rpsQ	sp|P0AG63|RS17_ECOLI 30S ribosomal protein S17 OS=Escherichia coli (strain K12) OX=83333 GN=rpsQ PE=1 SV=2	1	5	5	5	4	4	5	4	4	5	4	4	5	4	4	5	4	4	5	4	4	5	59.5	59.5	59.5	9.7043	84	84	0	37.572	By MS/MS	By MS/MS	By MS/MS	By MS/MS	By MS/MS	By MS/MS	50	50	59.5	50	51.2	59.5
P0AG67	P0AG67	52	52	52	30S ribosomal protein S1	rpsA	sp|P0AG67|RS1_ECOLI 30S ribosomal protein S1 OS=Escherichia coli (strain K12) OX=83333 GN=rpsA PE=1 SV=1	1	52	52	52	48	51	49	50	49	49	48	51	49	50	49	49	48	51	49	50	49	49	71.8	71.8	71.8	61.157	557	557	0	323.31	By MS/MS	By MS/MS	By MS/MS	By MS/MS	By MS/MS	By MS/MS	64.8	66.2	66.2	71.6	71.8	66.2
P0AG86	P0AG86	3	3	3	Protein-export protein SecB	secB	sp|P0AG86|SECB_ECOLI Protein-export protein SecB OS=Escherichia coli (strain K12) OX=83333 GN=secB PE=1 SV=1	1	3	3	3	1	3	2	3	2	3	1	3	2	3	2	3	1	3	2	3	2	3	31.6	31.6	31.6	17.277	155	155	0	38.281	By MS/MS	By MS/MS	By MS/MS	By MS/MS	By MS/MS	By MS/MS	12.9	31.6	21.9	31.6	21.9	31.6
P0AGE0	P0AGE0	1	1	1	Single-stranded DNA-binding protein	ssb	sp|P0AGE0|SSB_ECOLI Single-stranded DNA-binding protein OS=Escherichia coli (strain K12) OX=83333 GN=ssb PE=1 SV=2	1	1	1	1	0	0	1	0	0	1	0	0	1	0	0	1	0	0	1	0	0	1	7.9	7.9	7.9	18.975	178	178	0	3.938			By MS/MS			By MS/MS	0	0	7.9	0	0	7.9
P0AGG8	P0AGG8	7	7	7	Metalloprotease TldD	tldD	sp|P0AGG8|TLDD_ECOLI Metalloprotease TldD OS=Escherichia coli (strain K12) OX=83333 GN=tldD PE=1 SV=1	1	7	7	7	6	5	1	3	1	4	6	5	1	3	1	4	6	5	1	3	1	4	28.9	28.9	28.9	51.363	481	481	0	40.937	By MS/MS	By MS/MS	By matching	By MS/MS	By matching	By MS/MS	24.1	20.6	3.1	12.7	3.1	17.7
P0AGI8	P0AGI8	3	3	3	Trk system potassium uptake protein TrkA	trkA	sp|P0AGI8|TRKA_ECOLI Trk system potassium uptake protein TrkA OS=Escherichia coli (strain K12) OX=83333 GN=trkA PE=1 SV=1	1	3	3	3	3	1	0	1	0	0	3	1	0	1	0	0	3	1	0	1	0	0	9.6	9.6	9.6	50.367	458	458	0	4.0248	By MS/MS	By matching		By matching			9.6	3.5	0	3.5	0	0
P0AGK4	P0AGK4	1	1	1	RNA-binding protein YhbY	yhbY	sp|P0AGK4|YHBY_ECOLI RNA-binding protein YhbY OS=Escherichia coli (strain K12) OX=83333 GN=yhbY PE=1 SV=1	1	1	1	1	1	1	1	1	1	1	1	1	1	1	1	1	1	1	1	1	1	1	12.4	12.4	12.4	10.784	97	97	0	2.5278	By MS/MS	By MS/MS	By MS/MS	By MS/MS	By MS/MS	By MS/MS	12.4	12.4	12.4	12.4	12.4	12.4
P0C018	P0C018	10	10	10	50S ribosomal protein L18	rplR	sp|P0C018|RL18_ECOLI 50S ribosomal protein L18 OS=Escherichia coli (strain K12) OX=83333 GN=rplR PE=1 SV=1	1	10	10	10	10	10	10	10	10	9	10	10	10	10	10	9	10	10	10	10	10	9	70.9	70.9	70.9	12.769	117	117	0	200.24	By MS/MS	By MS/MS	By MS/MS	By MS/MS	By MS/MS	By MS/MS	70.9	70.9	70.9	70.9	70.9	70.9
P0C0R7	P0C0R7	1	1	1	Ribosomal RNA large subunit methyltransferase E	rlmE	sp|P0C0R7|RLME_ECOLI Ribosomal RNA large subunit methyltransferase E OS=Escherichia coli (strain K12) OX=83333 GN=rlmE PE=1 SV=1	1	1	1	1	0	1	1	1	1	1	0	1	1	1	1	1	0	1	1	1	1	1	5.7	5.7	5.7	23.335	209	209	0	13.046		By MS/MS	By MS/MS	By MS/MS	By MS/MS	By MS/MS	0	5.7	5.7	5.7	5.7	5.7
P0C8J8;P0C8K0	P0C8J8	12;1	12;1	12;1	D-tagatose-1,6-bisphosphate aldolase subunit GatZ	gatZ	sp|P0C8J8|GATZ_ECOLI D-tagatose-1,6-bisphosphate aldolase subunit GatZ OS=Escherichia coli (strain K12) OX=83333 GN=gatZ PE=1 SV=1	2	12	12	12	12	12	10	11	7	12	12	12	10	11	7	12	12	12	10	11	7	12	43.8	43.8	43.8	47.108	420	420;426	0	194.76	By MS/MS	By MS/MS	By MS/MS	By MS/MS	By MS/MS	By MS/MS	43.8	43.8	33.6	39.3	22.1	43.8
P0CE48;P0CE47	P0CE48;P0CE47	13;13	13;13	13;13	Elongation factor Tu 2;Elongation factor Tu 1	tufB;tufA	sp|P0CE48|EFTU2_ECOLI Elongation factor Tu 2 OS=Escherichia coli (strain K12) OX=83333 GN=tufB PE=1 SV=1;sp|P0CE47|EFTU1_ECOLI Elongation factor Tu 1 OS=Escherichia coli (strain K12) OX=83333 GN=tufA PE=1 SV=1	2	13	13	13	13	13	12	13	10	13	13	13	12	13	10	13	13	13	12	13	10	13	48	48	48	43.313	394	394;394	0	226.95	By MS/MS	By MS/MS	By MS/MS	By MS/MS	By MS/MS	By MS/MS	48	48	43.1	48	35	48
P0DTT0	P0DTT0	2	2	2			sp|P0DTT0|BIPA_ECOLI 50S ribosomal subunit assembly factor BipA OS=Escherichia coli (strain K12) OX=83333 GN=bipA PE=1 SV=1	1	2	2	2	0	0	1	1	2	2	0	0	1	1	2	2	0	0	1	1	2	2	4.3	4.3	4.3	67.355	607	607	0	6.8993			By matching	By matching	By MS/MS	By MS/MS	0	0	2.5	2.5	4.3	4.3
P10346	P10346	2	2	2	Glutamine transport ATP-binding protein GlnQ	glnQ	sp|P10346|GLNQ_ECOLI Glutamine transport ATP-binding protein GlnQ OS=Escherichia coli (strain K12) OX=83333 GN=glnQ PE=1 SV=1	1	2	2	2	2	2	1	2	1	1	2	2	1	2	1	1	2	2	1	2	1	1	11.7	11.7	11.7	26.731	240	240	0	8.0787	By MS/MS	By MS/MS	By MS/MS	By MS/MS	By MS/MS	By MS/MS	11.7	11.7	5	11.7	5	5
P10408	P10408	1	1	1	Protein translocase subunit SecA	secA	sp|P10408|SECA_ECOLI Protein translocase subunit SecA OS=Escherichia coli (strain K12) OX=83333 GN=secA PE=1 SV=2	1	1	1	1	1	0	1	1	0	1	1	0	1	1	0	1	1	0	1	1	0	1	2.7	2.7	2.7	102.02	901	901	0.0039062	2.1253	By MS/MS		By MS/MS	By MS/MS		By MS/MS	2.7	0	2.7	2.7	0	2.7
P10907	P10907	3	3	3	sn-glycerol-3-phosphate import ATP-binding protein UgpC	ugpC	sp|P10907|UGPC_ECOLI sn-glycerol-3-phosphate import ATP-binding protein UgpC OS=Escherichia coli (strain K12) OX=83333 GN=ugpC PE=1 SV=3	1	3	3	3	1	1	1	2	1	1	1	1	1	2	1	1	1	1	1	2	1	1	9.3	9.3	9.3	39.523	356	356	0	6.3096	By matching	By MS/MS	By matching	By MS/MS	By matching	By MS/MS	3.4	3.4	3.4	9.3	3.4	4.8
P10908	P10908	1	1	1	Glycerophosphoryl diester phosphodiesterase	ugpQ	sp|P10908|UGPQ_ECOLI Glycerophosphodiester phosphodiesterase, cytoplasmic OS=Escherichia coli (strain K12) OX=83333 GN=ugpQ PE=1 SV=1	1	1	1	1	1	1	1	1	1	1	1	1	1	1	1	1	1	1	1	1	1	1	6.1	6.1	6.1	27.409	247	247	0	5.7844	By MS/MS	By MS/MS	By matching	By MS/MS	By matching	By MS/MS	6.1	6.1	6.1	6.1	6.1	6.1
P13009	P13009	13	13	13	Methionine synthase	metH	sp|P13009|METH_ECOLI Methionine synthase OS=Escherichia coli (strain K12) OX=83333 GN=metH PE=1 SV=5	1	13	13	13	10	10	12	9	11	9	10	10	12	9	11	9	10	10	12	9	11	9	14.9	14.9	14.9	136	1227	1227	0	68.081	By MS/MS	By MS/MS	By MS/MS	By MS/MS	By MS/MS	By MS/MS	12.4	12.5	14.3	10.4	12.8	10.5
P13029	P13029	4	4	4	Catalase-peroxidase	katG	sp|P13029|KATG_ECOLI Catalase-peroxidase OS=Escherichia coli (strain K12) OX=83333 GN=katG PE=1 SV=2	1	4	4	4	2	4	2	2	2	3	2	4	2	2	2	3	2	4	2	2	2	3	8.3	8.3	8.3	80.023	726	726	0	22.161	By MS/MS	By MS/MS	By MS/MS	By MS/MS	By MS/MS	By MS/MS	5.5	8.3	5.5	3.6	5.5	8.3
P16456	P16456	2	2	2	Selenide, water dikinase	selD	sp|P16456|SELD_ECOLI Selenide, water dikinase OS=Escherichia coli (strain K12) OX=83333 GN=selD PE=1 SV=1	1	2	2	2	2	1	1	1	1	1	2	1	1	1	1	1	2	1	1	1	1	1	7.2	7.2	7.2	36.687	347	347	0	4.3618	By MS/MS	By MS/MS	By matching	By MS/MS	By matching	By MS/MS	7.2	3.7	3.7	3.7	3.7	3.7
P16659	P16659	4	4	4	Proline--tRNA ligase	proS	sp|P16659|SYP_ECOLI Proline--tRNA ligase OS=Escherichia coli (strain K12) OX=83333 GN=proS PE=1 SV=4	1	4	4	4	4	4	0	3	0	4	4	4	0	3	0	4	4	4	0	3	0	4	9.4	9.4	9.4	63.692	572	572	0	80.936	By MS/MS	By MS/MS		By MS/MS		By MS/MS	9.4	9.4	0	7.2	0	9.4
P16690	P16690	1	1	1	Ribose 1,5-bisphosphate phosphokinase PhnN	phnN	sp|P16690|PHNN_ECOLI Ribose 1,5-bisphosphate phosphokinase PhnN OS=Escherichia coli (strain K12) OX=83333 GN=phnN PE=1 SV=1	1	1	1	1	1	1	1	1	1	1	1	1	1	1	1	1	1	1	1	1	1	1	4.3	4.3	4.3	20.729	185	185	0	2.8363	By MS/MS	By MS/MS	By MS/MS	By MS/MS	By MS/MS	By MS/MS	4.3	4.3	4.3	4.3	4.3	4.3
P17444	P17444	4	4	4	Oxygen-dependent choline dehydrogenase	betA	sp|P17444|BETA_ECOLI Oxygen-dependent choline dehydrogenase OS=Escherichia coli (strain K12) OX=83333 GN=betA PE=1 SV=1	1	4	4	4	3	4	1	2	0	3	3	4	1	2	0	3	3	4	1	2	0	3	12.4	12.4	12.4	61.877	556	556	0	14.41	By MS/MS	By MS/MS	By MS/MS	By MS/MS		By MS/MS	9.9	12.4	3.6	7	0	9.9
P17846	P17846	3	3	3	Sulfite reductase [NADPH] hemoprotein beta-component	cysI	sp|P17846|CYSI_ECOLI Sulfite reductase [NADPH] hemoprotein beta-component OS=Escherichia coli (strain K12) OX=83333 GN=cysI PE=1 SV=4	1	3	3	3	2	1	2	1	3	3	2	1	2	1	3	3	2	1	2	1	3	3	8.8	8.8	8.8	63.997	570	570	0	5.7042	By MS/MS	By MS/MS	By MS/MS	By MS/MS	By MS/MS	By MS/MS	6	3	5.8	3	8.8	8.8
P21338	P21338	9	9	9	Ribonuclease I	rna	sp|P21338|RNI_ECOLI Ribonuclease I OS=Escherichia coli (strain K12) OX=83333 GN=rna PE=1 SV=1	1	9	9	9	7	8	7	8	6	8	7	8	7	8	6	8	7	8	7	8	6	8	41	41	41	29.617	268	268	0	81.355	By MS/MS	By MS/MS	By MS/MS	By MS/MS	By MS/MS	By MS/MS	31	36.6	31.7	36.6	20.9	36.6
P21513	P21513	1	1	1	Ribonuclease E	rne	sp|P21513|RNE_ECOLI Ribonuclease E OS=Escherichia coli (strain K12) OX=83333 GN=rne PE=1 SV=6	1	1	1	1	0	0	1	1	0	0	0	0	1	1	0	0	0	0	1	1	0	0	2	2	2	118.2	1061	1061	0.0039526	2.2263			By MS/MS	By MS/MS			0	0	2	2	0	0
P22256	P22256	2	2	2	4-aminobutyrate aminotransferase GabT	gabT	sp|P22256|GABT_ECOLI 4-aminobutyrate aminotransferase GabT OS=Escherichia coli (strain K12) OX=83333 GN=gabT PE=1 SV=1	1	2	2	2	2	2	0	2	0	2	2	2	0	2	0	2	2	2	0	2	0	2	6.3	6.3	6.3	45.774	426	426	0	5.7826	By MS/MS	By MS/MS		By MS/MS		By MS/MS	6.3	6.3	0	6.3	0	6.3
P22333	P22333	9	9	9	Adenosine deaminase	add	sp|P22333|ADD_ECOLI Adenosine deaminase OS=Escherichia coli (strain K12) OX=83333 GN=add PE=3 SV=2	1	9	9	9	9	7	3	6	2	7	9	7	3	6	2	7	9	7	3	6	2	7	44.1	44.1	44.1	36.397	333	333	0	72.703	By MS/MS	By MS/MS	By MS/MS	By MS/MS	By MS/MS	By MS/MS	44.1	36.3	19.5	33.9	14.4	36.3
P23830	P23830	9	9	9	CDP-diacylglycerol--serine O-phosphatidyltransferase	pssA	sp|P23830|PSS_ECOLI CDP-diacylglycerol--serine O-phosphatidyltransferase OS=Escherichia coli (strain K12) OX=83333 GN=pssA PE=1 SV=2	1	9	9	9	7	5	6	7	8	8	7	5	6	7	8	8	7	5	6	7	8	8	31.9	31.9	31.9	52.801	451	451	0	53.297	By MS/MS	By MS/MS	By MS/MS	By MS/MS	By MS/MS	By MS/MS	26.8	18.4	21.5	26.8	28.8	28.6
P23845	P23845	7	7	7	Sulfate adenylyltransferase subunit 1	cysN	sp|P23845|CYSN_ECOLI Sulfate adenylyltransferase subunit 1 OS=Escherichia coli (strain K12) OX=83333 GN=cysN PE=1 SV=1	1	7	7	7	5	6	6	5	4	4	5	6	6	5	4	4	5	6	6	5	4	4	22.9	22.9	22.9	52.558	475	475	0	18.681	By MS/MS	By MS/MS	By MS/MS	By MS/MS	By MS/MS	By MS/MS	13.7	19.8	18.9	15.8	12.8	13.5
P23908	P23908	2	2	2	Acetylornithine deacetylase	argE	sp|P23908|ARGE_ECOLI Acetylornithine deacetylase OS=Escherichia coli (strain K12) OX=83333 GN=argE PE=1 SV=2	1	2	2	2	2	2	0	1	0	0	2	2	0	1	0	0	2	2	0	1	0	0	9.9	9.9	9.9	42.347	383	383	0	18.899	By MS/MS	By MS/MS		By MS/MS			9.9	9.9	0	3.4	0	0
P24554	P24554	8	8	8	DNA repair protein RadA	radA	sp|P24554|RADA_ECOLI DNA repair protein RadA OS=Escherichia coli (strain K12) OX=83333 GN=radA PE=1 SV=1	1	8	8	8	5	6	4	8	4	5	5	6	4	8	4	5	5	6	4	8	4	5	26.1	26.1	26.1	49.472	460	460	0	13.484	By MS/MS	By MS/MS	By MS/MS	By MS/MS	By MS/MS	By MS/MS	15.7	18.5	11.3	26.1	11.7	16.1
P25748	P25748	8	8	8	HTH-type transcriptional regulator GalS	galS	sp|P25748|GALS_ECOLI HTH-type transcriptional regulator GalS OS=Escherichia coli (strain K12) OX=83333 GN=galS PE=1 SV=2	1	8	8	8	8	8	8	4	8	7	8	8	8	4	8	7	8	8	8	4	8	7	31.5	31.5	31.5	37.356	346	346	0	130.33	By MS/MS	By MS/MS	By MS/MS	By MS/MS	By MS/MS	By MS/MS	31.5	31.5	31.5	13.3	31.5	27.5
P26602	P26602	2	2	2	Chorismate pyruvate-lyase	ubiC	sp|P26602|UBIC_ECOLI Chorismate pyruvate-lyase OS=Escherichia coli (strain K12) OX=83333 GN=ubiC PE=1 SV=2	1	2	2	2	1	1	0	0	1	0	1	1	0	0	1	0	1	1	0	0	1	0	24.2	24.2	24.2	18.777	165	165	0	2.5315	By MS/MS	By MS/MS			By MS/MS		10.9	10.9	0	0	13.3	0
P27306	P27306	9	9	9	Soluble pyridine nucleotide transhydrogenase	sthA	sp|P27306|STHA_ECOLI Soluble pyridine nucleotide transhydrogenase OS=Escherichia coli (strain K12) OX=83333 GN=sthA PE=1 SV=5	1	9	9	9	9	9	6	8	4	8	9	9	6	8	4	8	9	9	6	8	4	8	36.1	36.1	36.1	51.56	466	466	0	226.19	By MS/MS	By MS/MS	By MS/MS	By MS/MS	By MS/MS	By MS/MS	36.1	36.1	21.5	30.9	11.8	30.9
P29012	P29012	5	5	5	Alanine racemase, catabolic	dadX	sp|P29012|ALR2_ECOLI Alanine racemase, catabolic OS=Escherichia coli (strain K12) OX=83333 GN=dadX PE=2 SV=2	1	5	5	5	4	5	4	3	3	4	4	5	4	3	3	4	4	5	4	3	3	4	13.5	13.5	13.5	38.844	356	356	0	4.8168	By MS/MS	By MS/MS	By MS/MS	By MS/MS	By MS/MS	By MS/MS	9.6	13.5	9.6	7.9	7	9.6
P29745	P29745	1	1	1	Peptidase T	pepT	sp|P29745|PEPT_ECOLI Peptidase T OS=Escherichia coli (strain K12) OX=83333 GN=pepT PE=1 SV=2	1	1	1	1	1	1	1	1	1	0	1	1	1	1	1	0	1	1	1	1	1	0	2	2	2	44.923	408	408	0	6.4083	By MS/MS	By MS/MS	By MS/MS	By MS/MS	By MS/MS		2	2	2	2	2	0
P30748	P30748	1	1	1	Molybdopterin synthase sulfur carrier subunit	moaD	sp|P30748|MOAD_ECOLI Molybdopterin synthase sulfur carrier subunit OS=Escherichia coli (strain K12) OX=83333 GN=moaD PE=1 SV=2	1	1	1	1	1	1	1	1	1	1	1	1	1	1	1	1	1	1	1	1	1	1	25.9	25.9	25.9	8.7578	81	81	0	240.04	By MS/MS	By MS/MS	By MS/MS	By MS/MS	By MS/MS	By MS/MS	25.9	25.9	25.9	25.9	25.9	25.9
P31119	P31119	2	2	2	Bifunctional protein Aas;2-acylglycerophosphoethanolamine acyltransferase;Acyl-[acyl-carrier-protein] synthetase	aas	sp|P31119|AAS_ECOLI Bifunctional protein Aas OS=Escherichia coli (strain K12) OX=83333 GN=aas PE=1 SV=2	1	2	2	2	0	1	0	0	1	0	0	1	0	0	1	0	0	1	0	0	1	0	3.6	3.6	3.6	80.699	719	719	0	2.4961		By MS/MS			By MS/MS		0	1.8	0	0	1.8	0
P31677	P31677	7	7	7	Alpha,alpha-trehalose-phosphate synthase [UDP-forming]	otsA	sp|P31677|OTSA_ECOLI Trehalose-6-phosphate synthase OS=Escherichia coli (strain K12) OX=83333 GN=otsA PE=1 SV=3	1	7	7	7	6	6	2	7	0	7	6	6	2	7	0	7	6	6	2	7	0	7	17.7	17.7	17.7	53.61	474	474	0	15.456	By MS/MS	By MS/MS	By matching	By MS/MS		By MS/MS	15.8	15.8	4.2	17.7	0	17.7
P31979	P31979	2	2	2	NADH-quinone oxidoreductase subunit F	nuoF	sp|P31979|NUOF_ECOLI NADH-quinone oxidoreductase subunit F OS=Escherichia coli (strain K12) OX=83333 GN=nuoF PE=1 SV=3	1	2	2	2	1	1	0	0	0	0	1	1	0	0	0	0	1	1	0	0	0	0	5.2	5.2	5.2	49.292	445	445	0	2.8917	By MS/MS	By MS/MS					3.4	1.8	0	0	0	0
P32143	P32143	1	1	1	Sulfofructose kinase	yihV	sp|P32143|SQUV_ECOLI Sulfofructose kinase OS=Escherichia coli (strain K12) OX=83333 GN=yihV PE=1 SV=2	1	1	1	1	0	0	0	1	0	0	0	0	0	1	0	0	0	0	0	1	0	0	4.7	4.7	4.7	31.727	298	298	0.0073801	1.8445				By MS/MS			0	0	0	4.7	0	0
P32144	P32144	2	2	2	Uncharacterized HTH-type transcriptional regulator YihW	yihW	sp|P32144|CSQR_ECOLI HTH-type transcriptional repressor CsqR OS=Escherichia coli (strain K12) OX=83333 GN=csqR PE=1 SV=2	1	2	2	2	1	1	1	1	2	2	1	1	1	1	2	2	1	1	1	1	2	2	8	8	8	28.507	261	261	0.0076336	1.9619	By MS/MS	By MS/MS	By MS/MS	By MS/MS	By MS/MS	By MS/MS	3.4	3.4	3.4	3.4	8	8
P32176;P24183	P32176	12;1	12;1	12;1	Formate dehydrogenase-O major subunit	fdoG	sp|P32176|FDOG_ECOLI Formate dehydrogenase-O major subunit OS=Escherichia coli (strain K12) OX=83333 GN=fdoG PE=1 SV=5	2	12	12	12	0	2	1	6	12	1	0	2	1	6	12	1	0	2	1	6	12	1	19.9	19.9	19.9	112.55	1016	1016;1015	0	40.305		By MS/MS	By matching	By MS/MS	By MS/MS	By matching	0	3.3	1.4	8.4	19.9	1
P32664	P32664	6	6	6	NADH pyrophosphatase	nudC	sp|P32664|NUDC_ECOLI NAD-capped RNA hydrolase NudC OS=Escherichia coli (strain K12) OX=83333 GN=nudC PE=1 SV=2	1	6	6	6	6	6	5	6	5	5	6	6	5	6	5	5	6	6	5	6	5	5	31.1	31.1	31.1	29.689	257	257	0	115.33	By MS/MS	By MS/MS	By MS/MS	By MS/MS	By MS/MS	By MS/MS	31.1	31.1	27.6	31.1	27.6	26.8
P33030	P33030	4	4	4	Uncharacterized protein YeiR	yeiR	sp|P33030|YEIR_ECOLI Zinc-binding GTPase YeiR OS=Escherichia coli (strain K12) OX=83333 GN=yeiR PE=1 SV=2	1	4	4	4	4	4	0	2	0	3	4	4	0	2	0	3	4	4	0	2	0	3	18.6	18.6	18.6	36.113	328	328	0	11.515	By MS/MS	By MS/MS		By MS/MS		By MS/MS	18.6	18.6	0	9.5	0	14.6
P33232	P33232	8	8	8	L-lactate dehydrogenase	lldD	sp|P33232|LLDD_ECOLI L-lactate dehydrogenase OS=Escherichia coli (strain K12) OX=83333 GN=lldD PE=1 SV=1	1	8	8	8	6	5	6	8	5	5	6	5	6	8	5	5	6	5	6	8	5	5	29.5	29.5	29.5	42.728	396	396	0	132.09	By MS/MS	By MS/MS	By MS/MS	By MS/MS	By MS/MS	By MS/MS	23.7	21.7	23.7	29.5	19.2	21
P33599	P33599	3	3	3	NADH-quinone oxidoreductase subunit C/D	nuoC	sp|P33599|NUOCD_ECOLI NADH-quinone oxidoreductase subunit C/D OS=Escherichia coli (strain K12) OX=83333 GN=nuoC PE=1 SV=3	1	3	3	3	2	3	2	1	1	2	2	3	2	1	1	2	2	3	2	1	1	2	5.9	5.9	5.9	68.235	596	596	0	26.359	By MS/MS	By MS/MS	By MS/MS	By MS/MS	By MS/MS	By MS/MS	3.7	5.9	3.7	1.8	1.8	3.7
P33602	P33602	4	4	4	NADH-quinone oxidoreductase subunit G	nuoG	sp|P33602|NUOG_ECOLI NADH-quinone oxidoreductase subunit G OS=Escherichia coli (strain K12) OX=83333 GN=nuoG PE=1 SV=4	1	4	4	4	0	0	0	2	4	0	0	0	0	2	4	0	0	0	0	2	4	0	7.8	7.8	7.8	100.3	908	908	0	6.8374				By MS/MS	By MS/MS		0	0	0	4.3	7.8	0
P33916	P33916	1	1	1	Uncharacterized ABC transporter ATP-binding protein YejF	yejF	sp|P33916|YEJF_ECOLI Uncharacterized ABC transporter ATP-binding protein YejF OS=Escherichia coli (strain K12) OX=83333 GN=yejF PE=1 SV=1	1	1	1	1	0	0	1	0	0	0	0	0	1	0	0	0	0	0	1	0	0	0	2.8	2.8	2.8	58.725	529	529	0.0038911	2.1233			By MS/MS				0	0	2.8	0	0	0
P36683	P36683	1	1	1	Aconitate hydratase B	acnB	sp|P36683|ACNB_ECOLI Aconitate hydratase B OS=Escherichia coli (strain K12) OX=83333 GN=acnB PE=1 SV=3	1	1	1	1	0	0	0	0	1	0	0	0	0	0	1	0	0	0	0	0	1	0	1.7	1.7	1.7	93.497	865	865	0	2.5596					By MS/MS		0	0	0	0	1.7	0
P37636	P37636	1	1	1	Multidrug resistance protein MdtE	mdtE	sp|P37636|MDTE_ECOLI Multidrug resistance protein MdtE OS=Escherichia coli (strain K12) OX=83333 GN=mdtE PE=1 SV=1	1	1	1	1	0	1	1	1	1	0	0	1	1	1	1	0	0	1	1	1	1	0	6.5	6.5	6.5	41.19	385	385	0.007326	1.789		By MS/MS	By MS/MS	By MS/MS	By matching		0	6.5	6.5	6.5	6.5	0
P37685	P37685	3	3	3	Aldehyde dehydrogenase B	aldB	sp|P37685|ALDB_ECOLI Aldehyde dehydrogenase B OS=Escherichia coli (strain K12) OX=83333 GN=aldB PE=1 SV=2	1	3	3	3	3	3	1	3	1	3	3	3	1	3	1	3	3	3	1	3	1	3	7	7	7	56.306	512	512	0	26.711	By MS/MS	By MS/MS	By MS/MS	By MS/MS	By MS/MS	By MS/MS	7	7	2.9	7	2	7
P38521	P38521	6	6	6	Uncharacterized protein YggL	yggL	sp|P38521|YGGL_ECOLI Uncharacterized protein YggL OS=Escherichia coli (strain K12) OX=83333 GN=yggL PE=4 SV=2	1	6	6	6	6	6	6	6	6	6	6	6	6	6	6	6	6	6	6	6	6	6	43.5	43.5	43.5	12.88	108	108	0	295.92	By MS/MS	By MS/MS	By MS/MS	By MS/MS	By MS/MS	By MS/MS	43.5	43.5	43.5	43.5	43.5	43.5
P39177	P39177	4	4	4	Universal stress protein G	uspG	sp|P39177|USPG_ECOLI Universal stress protein UP12 OS=Escherichia coli (strain K12) OX=83333 GN=uspG PE=1 SV=2	1	4	4	4	4	2	3	3	2	4	4	2	3	3	2	4	4	2	3	3	2	4	47.9	47.9	47.9	15.935	142	142	0	33.237	By MS/MS	By MS/MS	By MS/MS	By MS/MS	By MS/MS	By MS/MS	47.9	25.4	38	35.2	25.4	47.9
P39263	P39263	1	1	1	Uncharacterized protein YfcC	yfcC	sp|P39263|YFCC_ECOLI Putative basic amino acid antiporter YfcC OS=Escherichia coli (strain K12) OX=83333 GN=yfcC PE=4 SV=2	1	1	1	1	1	1	1	1	1	1	1	1	1	1	1	1	1	1	1	1	1	1	3.6	3.6	3.6	54.796	506	506	0.0075188	1.9027	By MS/MS	By MS/MS	By MS/MS	By MS/MS	By MS/MS	By MS/MS	3.6	3.6	3.6	3.6	3.6	3.6
P39393	P39393	1	1	1	Putative uncharacterized protein YjiV	yjiV	sp|P39393|YJIV_ECOLI Putative uncharacterized protein YjiV OS=Escherichia coli (strain K12) OX=83333 GN=yjiV PE=5 SV=3	1	1	1	1	1	1	1	1	1	1	1	1	1	1	1	1	1	1	1	1	1	1	2.6	2.6	2.6	103.4	906	906	0	3.9861	By MS/MS	By MS/MS	By MS/MS	By MS/MS	By MS/MS	By MS/MS	2.6	2.6	2.6	2.6	2.6	2.6
P42641	P42641	4	4	4	GTPase ObgE/CgtA	obgE	sp|P42641|OBG_ECOLI GTPase ObgE/CgtA OS=Escherichia coli (strain K12) OX=83333 GN=obgE PE=1 SV=1	1	4	4	4	1	1	1	3	2	3	1	1	1	3	2	3	1	1	1	3	2	3	19.5	19.5	19.5	43.285	390	390	0	12.32	By MS/MS	By MS/MS	By MS/MS	By MS/MS	By MS/MS	By MS/MS	4.4	4.4	4.4	15.6	8.2	14.1
P45537	P45537	2	2	2	Uncharacterized protein YhfK	yhfK	sp|P45537|YHFK_ECOLI Uncharacterized protein YhfK OS=Escherichia coli (strain K12) OX=83333 GN=yhfK PE=3 SV=2	1	2	2	2	1	2	1	1	1	1	1	2	1	1	1	1	1	2	1	1	1	1	9.3	9.3	9.3	79.971	700	700	0	2.7162	By matching	By MS/MS	By matching	By MS/MS	By MS/MS	By matching	3.4	9.3	3.4	3.4	3.4	3.4
P45753	P45753	2	2	2	Putative DNA utilization protein HofM	hofM	sp|P45753|HOFM_ECOLI DNA utilization protein HofM OS=Escherichia coli (strain K12) OX=83333 GN=hofM PE=4 SV=2	1	2	2	2	1	1	1	2	0	1	1	1	1	2	0	1	1	1	1	2	0	1	9.3	9.3	9.3	29	259	259	0.0074627	1.8867	By MS/MS	By MS/MS	By matching	By MS/MS		By MS/MS	5.8	5.8	5.8	9.3	0	5.8
P45769	P45769	1	1	1	Uncharacterized amino-acid ABC transporter ATP-binding protein YhdZ	yhdZ	sp|P45769|YHDZ_ECOLI Uncharacterized amino-acid ABC transporter ATP-binding protein YhdZ OS=Escherichia coli (strain K12) OX=83333 GN=yhdZ PE=3 SV=1	1	1	1	1	1	1	1	1	1	1	1	1	1	1	1	1	1	1	1	1	1	1	6.7	6.7	6.7	28.574	252	252	1	-2	By MS/MS	By MS/MS	By MS/MS	By MS/MS	By MS/MS	By MS/MS	6.7	6.7	6.7	6.7	6.7	6.7
P52647	P52647	8	8	8	Probable pyruvate-flavodoxin oxidoreductase	ydbK	sp|P52647|NIFJ_ECOLI Probable pyruvate-flavodoxin oxidoreductase OS=Escherichia coli (strain K12) OX=83333 GN=ydbK PE=3 SV=2	1	8	8	8	6	7	5	5	4	6	6	7	5	5	4	6	6	7	5	5	4	6	10.8	10.8	10.8	128.82	1174	1174	0	24.277	By MS/MS	By MS/MS	By MS/MS	By MS/MS	By MS/MS	By MS/MS	9.4	10.2	6.8	8.2	6	7.8
P60422	P60422	18	18	18	50S ribosomal protein L2	rplB	sp|P60422|RL2_ECOLI 50S ribosomal protein L2 OS=Escherichia coli (strain K12) OX=83333 GN=rplB PE=1 SV=2	1	18	18	18	18	18	18	18	18	18	18	18	18	18	18	18	18	18	18	18	18	18	64.8	64.8	64.8	29.86	273	273	0	323.31	By MS/MS	By MS/MS	By MS/MS	By MS/MS	By MS/MS	By MS/MS	64.8	64.8	64.8	64.8	64.8	64.8
P60438	P60438	19	19	19	50S ribosomal protein L3	rplC	sp|P60438|RL3_ECOLI 50S ribosomal protein L3 OS=Escherichia coli (strain K12) OX=83333 GN=rplC PE=1 SV=1	1	19	19	19	17	17	18	18	17	18	17	17	18	18	17	18	17	17	18	18	17	18	77	77	77	22.243	209	209	0	323.31	By MS/MS	By MS/MS	By MS/MS	By MS/MS	By MS/MS	By MS/MS	60.3	60.3	66.5	77	66.5	70.8
P60624	P60624	11	11	11	50S ribosomal protein L24	rplX	sp|P60624|RL24_ECOLI 50S ribosomal protein L24 OS=Escherichia coli (strain K12) OX=83333 GN=rplX PE=1 SV=2	1	11	11	11	11	11	11	11	11	11	11	11	11	11	11	11	11	11	11	11	11	11	67.3	67.3	67.3	11.316	104	104	0	323.31	By MS/MS	By MS/MS	By MS/MS	By MS/MS	By MS/MS	By MS/MS	67.3	67.3	67.3	67.3	67.3	67.3
P60716	P60716	4	4	4	Lipoyl synthase	lipA	sp|P60716|LIPA_ECOLI Lipoyl synthase OS=Escherichia coli (strain K12) OX=83333 GN=lipA PE=1 SV=1	1	4	4	4	4	3	3	4	3	4	4	3	3	4	3	4	4	3	3	4	3	4	15.6	15.6	15.6	36.071	321	321	0	23.197	By MS/MS	By MS/MS	By MS/MS	By MS/MS	By MS/MS	By MS/MS	15.6	12.8	12.5	15.6	12.5	15.6
P60723	P60723	12	12	12	50S ribosomal protein L4	rplD	sp|P60723|RL4_ECOLI 50S ribosomal protein L4 OS=Escherichia coli (strain K12) OX=83333 GN=rplD PE=1 SV=1	1	12	12	12	10	11	10	10	11	10	10	11	10	10	11	10	10	11	10	10	11	10	65.2	65.2	65.2	22.086	201	201	0	323.31	By MS/MS	By MS/MS	By MS/MS	By MS/MS	By MS/MS	By MS/MS	49.8	52.7	49.8	49.8	62.2	49.8
P61175	P61175	13	13	13	50S ribosomal protein L22	rplV	sp|P61175|RL22_ECOLI 50S ribosomal protein L22 OS=Escherichia coli (strain K12) OX=83333 GN=rplV PE=1 SV=1	1	13	13	13	12	13	12	13	13	13	12	13	12	13	13	13	12	13	12	13	13	13	63.6	63.6	63.6	12.226	110	110	0	323.31	By MS/MS	By MS/MS	By MS/MS	By MS/MS	By MS/MS	By MS/MS	62.7	63.6	62.7	63.6	63.6	63.6
P62399	P62399	21	21	21	50S ribosomal protein L5	rplE	sp|P62399|RL5_ECOLI 50S ribosomal protein L5 OS=Escherichia coli (strain K12) OX=83333 GN=rplE PE=1 SV=2	1	21	21	21	19	20	20	20	19	19	19	20	20	20	19	19	19	20	20	20	19	19	82.7	82.7	82.7	20.301	179	179	0	323.31	By MS/MS	By MS/MS	By MS/MS	By MS/MS	By MS/MS	By MS/MS	80.4	81.6	81.6	81.6	80.4	80.4
P62620	P62620	17	17	17	4-hydroxy-3-methylbut-2-en-1-yl diphosphate synthase (flavodoxin)	ispG	sp|P62620|ISPG_ECOLI 4-hydroxy-3-methylbut-2-en-1-yl diphosphate synthase (flavodoxin) OS=Escherichia coli (strain K12) OX=83333 GN=ispG PE=1 SV=1	1	17	17	17	15	16	0	17	13	5	15	16	0	17	13	5	15	16	0	17	13	5	55.4	55.4	55.4	40.683	372	372	0	174.15	By MS/MS	By MS/MS		By MS/MS	By MS/MS	By MS/MS	48.9	53	0	55.4	42.5	15.6
P63284	P63284	3	3	3	Chaperone protein ClpB	clpB	sp|P63284|CLPB_ECOLI Chaperone protein ClpB OS=Escherichia coli (strain K12) OX=83333 GN=clpB PE=1 SV=1	1	3	3	3	2	2	2	3	2	3	2	2	2	3	2	3	2	2	2	3	2	3	4.7	4.7	4.7	95.584	857	857	0	7.0693	By MS/MS	By MS/MS	By MS/MS	By MS/MS	By MS/MS	By MS/MS	2.8	2.8	2.8	4.7	2.8	4.7
P63389	P63389	3	3	3	Uncharacterized ABC transporter ATP-binding protein YheS	yheS	sp|P63389|YHES_ECOLI Probable ATP-binding protein YheS OS=Escherichia coli (strain K12) OX=83333 GN=yheS PE=1 SV=1	1	3	3	3	2	2	2	2	3	2	2	2	2	2	3	2	2	2	2	2	3	2	5.8	5.8	5.8	71.843	637	637	0	7.8172	By MS/MS	By MS/MS	By MS/MS	By MS/MS	By MS/MS	By MS/MS	4.1	4.1	3.5	4.1	5.8	4.1
P68187	P68187	2	2	2	Maltose/maltodextrin import ATP-binding protein MalK	malK	sp|P68187|MALK_ECOLI Maltose/maltodextrin import ATP-binding protein MalK OS=Escherichia coli (strain K12) OX=83333 GN=malK PE=1 SV=1	1	2	2	2	2	2	2	1	2	1	2	2	2	1	2	1	2	2	2	1	2	1	8.9	8.9	8.9	40.99	371	371	0	4.5591	By MS/MS	By MS/MS	By MS/MS	By MS/MS	By MS/MS	By MS/MS	8.9	8.9	8.9	6.2	8.9	6.2
P68679	P68679	8	8	8	30S ribosomal protein S21	rpsU	sp|P68679|RS21_ECOLI 30S ribosomal protein S21 OS=Escherichia coli (strain K12) OX=83333 GN=rpsU PE=1 SV=2	1	8	8	8	8	8	8	8	8	8	8	8	8	8	8	8	8	8	8	8	8	8	46.5	46.5	46.5	8.4999	71	71	0	174.4	By MS/MS	By MS/MS	By MS/MS	By MS/MS	By MS/MS	By MS/MS	46.5	46.5	46.5	46.5	46.5	46.5
P68919	P68919	10	10	10	50S ribosomal protein L25	rplY	sp|P68919|RL25_ECOLI 50S ribosomal protein L25 OS=Escherichia coli (strain K12) OX=83333 GN=rplY PE=1 SV=1	1	10	10	10	10	10	10	10	10	10	10	10	10	10	10	10	10	10	10	10	10	10	77.7	77.7	77.7	10.693	94	94	0	323.31	By MS/MS	By MS/MS	By MS/MS	By MS/MS	By MS/MS	By MS/MS	77.7	77.7	77.7	77.7	77.7	77.7
P69739	P69739	1	1	1	Hydrogenase-1 small chain	hyaA	sp|P69739|MBHS_ECOLI Hydrogenase-1 small chain OS=Escherichia coli (strain K12) OX=83333 GN=hyaA PE=1 SV=1	1	1	1	1	1	1	1	1	1	1	1	1	1	1	1	1	1	1	1	1	1	1	2.4	2.4	2.4	40.681	372	372	0	2.6847	By MS/MS	By MS/MS	By MS/MS	By MS/MS	By MS/MS	By MS/MS	2.4	2.4	2.4	2.4	2.4	2.4
P69776	P69776	3	3	3	Major outer membrane lipoprotein Lpp	lpp	sp|P69776|LPP_ECOLI Major outer membrane lipoprotein Lpp OS=Escherichia coli (strain K12) OX=83333 GN=lpp PE=1 SV=1	1	3	3	3	2	3	3	3	3	3	2	3	3	3	3	3	2	3	3	3	3	3	48.7	48.7	48.7	8.3234	78	78	0	50.348	By MS/MS	By MS/MS	By MS/MS	By MS/MS	By MS/MS	By MS/MS	33.3	48.7	48.7	48.7	48.7	48.7
P69828	P69828	2	2	2	Galactitol-specific phosphotransferase enzyme IIA component	gatA	sp|P69828|PTKA_ECOLI PTS system galactitol-specific EIIA component OS=Escherichia coli (strain K12) OX=83333 GN=gatA PE=1 SV=1	1	2	2	2	2	2	1	2	1	1	2	2	1	2	1	1	2	2	1	2	1	1	22	22	22	16.907	150	150	0	16.116	By MS/MS	By MS/MS	By MS/MS	By matching	By MS/MS	By MS/MS	22	22	12.7	22	12.7	12.7
P69931	P69931	1	1	1	DnaA regulatory inactivator Hda	hda	sp|P69931|HDA_ECOLI DnaA regulatory inactivator Hda OS=Escherichia coli (strain K12) OX=83333 GN=hda PE=1 SV=2	1	1	1	1	0	1	1	1	0	1	0	1	1	1	0	1	0	1	1	1	0	1	5.2	5.2	5.2	26.632	233	233	0	4.028		By MS/MS	By MS/MS	By MS/MS		By MS/MS	0	5.2	5.2	5.2	0	5.2
P75810	P75810	1	1	1	Inner membrane protein YbjJ	ybjJ	sp|P75810|YBJJ_ECOLI Inner membrane protein YbjJ OS=Escherichia coli (strain K12) OX=83333 GN=ybjJ PE=1 SV=1	1	1	1	1	0	0	0	0	0	1	0	0	0	0	0	1	0	0	0	0	0	1	2.7	2.7	2.7	41.852	402	402	0.004	2.2946						By MS/MS	0	0	0	0	0	2.7
P75823	P75823	7	7	7	Low specificity L-threonine aldolase	ltaE	sp|P75823|LTAE_ECOLI Low specificity L-threonine aldolase OS=Escherichia coli (strain K12) OX=83333 GN=ltaE PE=1 SV=1	1	7	7	7	7	6	0	7	1	6	7	6	0	7	1	6	7	6	0	7	1	6	24	24	24	36.494	333	333	0	22.261	By MS/MS	By MS/MS		By MS/MS	By MS/MS	By MS/MS	24	20.1	0	24	2.7	20.1
P75849	P75849	4	4	4	Uncharacterized protein YcbL	ycbL	sp|P75849|GLO22_ECOLI Hydroxyacylglutathione hydrolase GloC OS=Escherichia coli (strain K12) OX=83333 GN=gloC PE=1 SV=1	1	4	4	4	4	4	0	2	1	4	4	4	0	2	1	4	4	4	0	2	1	4	33	33	33	23.784	215	215	0	33.907	By MS/MS	By MS/MS		By MS/MS	By matching	By MS/MS	33	33	0	17.7	6.5	33
P75919	P75919	1	1	1	Cardiolipin synthase C	clsC	sp|P75919|CLSC_ECOLI Cardiolipin synthase C OS=Escherichia coli (strain K12) OX=83333 GN=clsC PE=1 SV=2	1	1	1	1	1	1	1	1	1	1	1	1	1	1	1	1	1	1	1	1	1	1	1.7	1.7	1.7	53.665	473	473	0	3.7795	By MS/MS	By MS/MS	By MS/MS	By matching	By MS/MS	By MS/MS	1.7	1.7	1.7	1.7	1.7	1.7
P76027	P76027	1	1	1	Oligopeptide transport ATP-binding protein OppD	oppD	sp|P76027|OPPD_ECOLI Oligopeptide transport ATP-binding protein OppD OS=Escherichia coli (strain K12) OX=83333 GN=oppD PE=1 SV=2	1	1	1	1	1	1	0	0	0	1	1	1	0	0	0	1	1	1	0	0	0	1	6.5	6.5	6.5	37.188	337	337	0	2.865	By MS/MS	By MS/MS				By MS/MS	6.5	6.5	0	0	0	6.5
P76216	P76216	1	1	1	N-succinylarginine dihydrolase	astB	sp|P76216|ASTB_ECOLI N-succinylarginine dihydrolase OS=Escherichia coli (strain K12) OX=83333 GN=astB PE=1 SV=1	1	1	1	1	1	1	0	1	0	0	1	1	0	1	0	0	1	1	0	1	0	0	3.1	3.1	3.1	49.298	447	447	0	11.589	By MS/MS	By MS/MS		By MS/MS			3.1	3.1	0	3.1	0	0
P76236	P76236	1	1	1	Inner membrane protein YeaI	yeaI	sp|P76236|CDGI_ECOLI Probable diguanylate cyclase CdgI OS=Escherichia coli (strain K12) OX=83333 GN=cdgI PE=1 SV=1	1	1	1	1	0	1	1	0	0	1	0	1	1	0	0	1	0	1	1	0	0	1	3.9	3.9	3.9	56.101	491	491	0.0075472	1.9172		By MS/MS	By MS/MS			By MS/MS	0	3.9	3.9	0	0	3.9
P76329	P76329	2	2	2	Putative mannosyl-3-phosphoglycerate phosphatase	yedP	sp|P76329|MPGP_ECOLI Mannosyl-3-phosphoglycerate phosphatase OS=Escherichia coli (strain K12) OX=83333 GN=yedP PE=1 SV=1	1	2	2	2	2	2	0	2	0	2	2	2	0	2	0	2	2	2	0	2	0	2	13.7	13.7	13.7	30.439	271	271	0	10.792	By MS/MS	By MS/MS		By MS/MS		By MS/MS	13.7	13.7	0	13.7	0	13.7
P76342	P76342	2	2	2	Sulfoxide reductase catalytic subunit YedY	yedY	sp|P76342|MSRP_ECOLI Protein-methionine-sulfoxide reductase catalytic subunit MsrP OS=Escherichia coli (strain K12) OX=83333 GN=msrP PE=1 SV=1	1	2	2	2	2	2	2	2	1	2	2	2	2	2	1	2	2	2	2	2	1	2	4.5	4.5	4.5	37.368	334	334	0.0076628	1.9702	By MS/MS	By MS/MS	By MS/MS	By MS/MS	By matching	By MS/MS	4.5	4.5	4.5	4.5	2.1	4.5
P76373	P76373	14	14	14	UDP-glucose 6-dehydrogenase	ugd	sp|P76373|UDG_ECOLI UDP-glucose 6-dehydrogenase OS=Escherichia coli (strain K12) OX=83333 GN=ugd PE=1 SV=1	1	14	14	14	14	13	9	12	8	12	14	13	9	12	8	12	14	13	9	12	8	12	48.2	48.2	48.2	43.656	388	388	0	298.99	By MS/MS	By MS/MS	By MS/MS	By MS/MS	By MS/MS	By MS/MS	48.2	45.4	31.4	41.8	29.4	41.8
P76422	P76422	3	3	3	Hydroxymethylpyrimidine/phosphomethylpyrimidine kinase	thiD	sp|P76422|THID_ECOLI Hydroxymethylpyrimidine/phosphomethylpyrimidine kinase OS=Escherichia coli (strain K12) OX=83333 GN=thiD PE=1 SV=1	1	3	3	3	3	3	0	3	1	2	3	3	0	3	1	2	3	3	0	3	1	2	21.8	21.8	21.8	28.633	266	266	0	10.008	By MS/MS	By MS/MS		By matching	By MS/MS	By MS/MS	21.8	21.8	0	21.8	5.6	12.4
P76423	P76423	2	2	2	Hydroxyethylthiazole kinase	thiM	sp|P76423|THIM_ECOLI Hydroxyethylthiazole kinase OS=Escherichia coli (strain K12) OX=83333 GN=thiM PE=1 SV=1	1	2	2	2	2	2	0	1	0	2	2	2	0	1	0	2	2	2	0	1	0	2	14.9	14.9	14.9	27.339	262	262	0	2.7591	By MS/MS	By MS/MS		By matching		By MS/MS	14.9	14.9	0	7.6	0	14.9
P76472	P76472	2	2	2	Probable 4-deoxy-4-formamido-L-arabinose-phosphoundecaprenol deformylase ArnD	arnD	sp|P76472|ARND_ECOLI Probable 4-deoxy-4-formamido-L-arabinose-phosphoundecaprenol deformylase ArnD OS=Escherichia coli (strain K12) OX=83333 GN=arnD PE=1 SV=1	1	2	2	2	2	2	1	1	0	1	2	2	1	1	0	1	2	2	1	1	0	1	15.2	15.2	15.2	33.111	296	296	0	9.5873	By MS/MS	By MS/MS	By MS/MS	By MS/MS		By MS/MS	15.2	15.2	8.8	8.8	0	8.8
P76585	P76585	3	3	3	Uncharacterized protein YphG	yphG	sp|P76585|YPHG_ECOLI Uncharacterized protein YphG OS=Escherichia coli (strain K12) OX=83333 GN=yphG PE=4 SV=2	1	3	3	3	2	2	1	2	2	2	2	2	1	2	2	2	2	2	1	2	2	2	2.3	2.3	2.3	123.83	1093	1093	0.0039683	2.2278	By MS/MS	By MS/MS	By MS/MS	By MS/MS	By MS/MS	By MS/MS	1.6	1.6	0.7	1.6	1.6	1.6
P76621	P76621	3	3	3	Protein CsiD	csiD	sp|P76621|GLAH_ECOLI Glutarate 2-hydroxylase OS=Escherichia coli (strain K12) OX=83333 GN=glaH PE=1 SV=2	1	3	3	3	3	3	1	2	2	3	3	3	1	2	2	3	3	3	1	2	2	3	16	16	16	37.36	325	325	0	20.112	By MS/MS	By MS/MS	By MS/MS	By MS/MS	By MS/MS	By MS/MS	16	16	5.8	10.8	10.8	16
P77231	P77231	1	1	1	2-(5-triphosphoribosyl)-3-dephosphocoenzyme-A synthase	citG	sp|P77231|CITG_ECOLI 2-(5-triphosphoribosyl)-3-dephosphocoenzyme-A synthase OS=Escherichia coli (strain K12) OX=83333 GN=citG PE=2 SV=1	1	1	1	1	1	1	1	1	1	1	1	1	1	1	1	1	1	1	1	1	1	1	4.1	4.1	4.1	31.644	292	292	0.0076046	1.943	By MS/MS	By MS/MS	By MS/MS	By MS/MS	By MS/MS	By MS/MS	4.1	4.1	4.1	4.1	4.1	4.1
P77395	P77395	8	8	8	Uncharacterized protein YbbN	ybbN	sp|P77395|CNOX_ECOLI Chaperedoxin OS=Escherichia coli (strain K12) OX=83333 GN=cnoX PE=1 SV=2	1	8	8	8	8	8	8	0	0	6	8	8	8	0	0	6	8	8	8	0	0	6	52.1	52.1	52.1	31.791	284	284	0	71.81	By MS/MS	By MS/MS	By MS/MS			By MS/MS	52.1	52.1	52.1	0	0	38.4
P77398	P77398	4	4	4	Bifunctional polymyxin resistance protein ArnA;UDP-4-amino-4-deoxy-L-arabinose formyltransferase;UDP-glucuronic acid oxidase, UDP-4-keto-hexauronic acid decarboxylating	arnA	sp|P77398|ARNA_ECOLI Bifunctional polymyxin resistance protein ArnA OS=Escherichia coli (strain K12) OX=83333 GN=arnA PE=1 SV=1	1	4	4	4	3	4	1	4	1	3	3	4	1	4	1	3	3	4	1	4	1	3	7.9	7.9	7.9	74.288	660	660	0	14.621	By MS/MS	By MS/MS	By matching	By MS/MS	By matching	By MS/MS	6.7	7.9	1.7	7.9	2.6	5.5
P77434	P77434	1	1	1	Glutamate-pyruvate aminotransferase AlaC	alaC	sp|P77434|ALAC_ECOLI Glutamate-pyruvate aminotransferase AlaC OS=Escherichia coli (strain K12) OX=83333 GN=alaC PE=1 SV=1	1	1	1	1	0	1	0	1	0	0	0	1	0	1	0	0	0	1	0	1	0	0	3.9	3.9	3.9	46.216	412	412	0	2.5042		By MS/MS		By MS/MS			0	3.9	0	3.9	0	0
P77444	P77444	3	3	3	Cysteine desulfurase	sufS	sp|P77444|SUFS_ECOLI Cysteine desulfurase OS=Escherichia coli (strain K12) OX=83333 GN=sufS PE=1 SV=1	1	3	3	3	3	3	2	2	2	3	3	3	2	2	2	3	3	3	2	2	2	3	11.8	11.8	11.8	44.433	406	406	0	21.594	By MS/MS	By MS/MS	By MS/MS	By MS/MS	By MS/MS	By MS/MS	11.8	11.8	7.1	7.1	7.1	11.8
P77475	P77475	1	1	1	Fructose-1-phosphate phosphatase YqaB	yqaB	sp|P77475|YQAB_ECOLI Fructose-1-phosphate phosphatase YqaB OS=Escherichia coli (strain K12) OX=83333 GN=yqaB PE=1 SV=1	1	1	1	1	1	1	1	1	1	1	1	1	1	1	1	1	1	1	1	1	1	1	9	9	9	20.78	188	188	0	2.8059	By MS/MS	By MS/MS	By matching	By matching	By matching	By MS/MS	9	9	9	9	9	9
P77522	P77522	4	4	4	FeS cluster assembly protein SufB	sufB	sp|P77522|SUFB_ECOLI FeS cluster assembly protein SufB OS=Escherichia coli (strain K12) OX=83333 GN=sufB PE=1 SV=2	1	4	4	4	4	3	2	3	4	3	4	3	2	3	4	3	4	3	2	3	4	3	13.1	13.1	13.1	54.745	495	495	0	34.37	By MS/MS	By MS/MS	By MS/MS	By matching	By MS/MS	By MS/MS	13.1	9.9	6.1	8.5	13.1	8.5
P77581	P77581	16	16	16	Succinylornithine transaminase	astC	sp|P77581|ASTC_ECOLI Succinylornithine transaminase OS=Escherichia coli (strain K12) OX=83333 GN=astC PE=1 SV=1	1	16	16	16	16	16	11	13	11	16	16	16	11	13	11	16	16	16	11	13	11	16	56.7	56.7	56.7	43.665	406	406	0	323.31	By MS/MS	By MS/MS	By MS/MS	By MS/MS	By MS/MS	By MS/MS	56.7	56.7	39.4	51.2	37.9	56.7
P77690	P77690	11	11	11	UDP-4-amino-4-deoxy-L-arabinose--oxoglutarate aminotransferase	arnB	sp|P77690|ARNB_ECOLI UDP-4-amino-4-deoxy-L-arabinose--oxoglutarate aminotransferase OS=Escherichia coli (strain K12) OX=83333 GN=arnB PE=1 SV=3	1	11	11	11	10	10	5	7	2	7	10	10	5	7	2	7	10	10	5	7	2	7	43.9	43.9	43.9	42.237	385	385	0	205.91	By MS/MS	By MS/MS	By MS/MS	By MS/MS	By matching	By MS/MS	43.4	36.6	19.7	28.8	8.3	28.8
P77735	P77735	3	3	3	Uncharacterized oxidoreductase YajO	yajO	sp|P77735|YAJO_ECOLI 1-deoxyxylulose-5-phosphate synthase YajO OS=Escherichia coli (strain K12) OX=83333 GN=yajO PE=1 SV=2	1	3	3	3	3	3	1	1	1	3	3	3	1	1	1	3	3	3	1	1	1	3	17	17	17	36.42	324	324	0	10.436	By MS/MS	By MS/MS	By MS/MS	By MS/MS	By MS/MS	By MS/MS	17	17	8	8	8	17
P77737	P77737	2	2	2	Oligopeptide transport ATP-binding protein OppF	oppF	sp|P77737|OPPF_ECOLI Oligopeptide transport ATP-binding protein OppF OS=Escherichia coli (strain K12) OX=83333 GN=oppF PE=3 SV=1	1	2	2	2	1	1	0	0	0	1	1	1	0	0	0	1	1	1	0	0	0	1	10.2	10.2	10.2	37.197	334	334	0	4.124	By MS/MS	By MS/MS				By MS/MS	5.1	5.1	0	0	0	5.1
P77739	P77739	7	7	7	Uncharacterized protein YniA	yniA	sp|P77739|KT3K_ECOLI Probable ketoamine kinase YniA OS=Escherichia coli (strain K12) OX=83333 GN=yniA PE=3 SV=1	1	7	7	7	7	6	2	4	2	6	7	6	2	4	2	6	7	6	2	4	2	6	41.3	41.3	41.3	32.458	286	286	0	211.78	By MS/MS	By MS/MS	By MS/MS	By MS/MS	By MS/MS	By MS/MS	41.3	38.8	12.2	21.3	11.2	38.8
Q46861	Q46861	1	1	1	UPF0313 protein YgiQ	ygiQ	sp|Q46861|YGIQ_ECOLI UPF0313 protein YgiQ OS=Escherichia coli (strain K12) OX=83333 GN=ygiQ PE=3 SV=3	1	1	1	1	1	1	1	1	1	1	1	1	1	1	1	1	1	1	1	1	1	1	1.6	1.6	1.6	83.477	739	739	0	3.424	By MS/MS	By MS/MS	By MS/MS	By MS/MS	By MS/MS	By MS/MS	1.6	1.6	1.6	1.6	1.6	1.6
Q47536	Q47536	1	1	1	Uncharacterized protein YaiP	yaiP	sp|Q47536|YAIP_ECOLI Uncharacterized glycosyltransferase YaiP OS=Escherichia coli (strain K12) OX=83333 GN=yaiP PE=3 SV=2	1	1	1	1	1	1	1	1	1	1	1	1	1	1	1	1	1	1	1	1	1	1	2.8	2.8	2.8	44.708	398	398	0.0039216	2.1421	By MS/MS	By MS/MS	By MS/MS	By MS/MS	By matching	By MS/MS	2.8	2.8	2.8	2.8	2.8	2.8
Q93K97	Q93K97	2	2	2	ADP-ribose pyrophosphatase	nudF	sp|Q93K97|ADPP_ECOLI ADP-ribose pyrophosphatase OS=Escherichia coli (strain K12) OX=83333 GN=nudF PE=1 SV=2	1	2	2	2	2	1	1	1	1	1	2	1	1	1	1	1	2	1	1	1	1	1	12	12	12	23.667	209	209	0.0039841	2.2783	By MS/MS	By matching	By MS/MS	By MS/MS	By MS/MS	By MS/MS	12	6.2	6.2	6.2	6.2	6.2
REV__P0ACR2	REV__P0ACR2	2	2	2			sp|P0ACR2|YDHB_ECOLI Uncharacterized HTH-type transcriptional regulator YdhB OS=Escherichia coli (strain K12) OX=83333 GN=ydhB PE=3 SV=1	1	2	2	2	1	2	2	2	1	2	1	2	2	2	1	2	1	2	2	2	1	2	0	0	0	35.25	310	310	0.0076923	1.9767	By MS/MS	By MS/MS	By MS/MS	By MS/MS	By MS/MS	By MS/MS	0	0	0	0	0	0
REV__P0ADN0	REV__P0ADN0	1	1	1			sp|P0ADN0|VIAA_ECOLI Protein ViaA OS=Escherichia coli (strain K12) OX=83333 GN=viaA PE=1 SV=1	1	1	1	1	1	1	1	1	1	1	1	1	1	1	1	1	1	1	1	1	1	1	0	0	0	55.907	483	483	0.004065	2.396	By MS/MS	By MS/MS	By MS/MS	By MS/MS	By MS/MS	By MS/MS	0	0	0	0	0	0
REV__P0AFF4	REV__P0AFF4	1	1	1			sp|P0AFF4|NUPG_ECOLI Nucleoside permease NupG OS=Escherichia coli (strain K12) OX=83333 GN=nupG PE=1 SV=1	1	1	1	1	1	1	1	1	1	1	1	1	1	1	1	1	1	1	1	1	1	1	0	0	0	46.389	418	418	1	-2	By MS/MS	By MS/MS	By MS/MS	By MS/MS	By MS/MS	By MS/MS	0	0	0	0	0	0
REV__P16686	REV__P16686	1	1	1			sp|P16686|PHNH_ECOLI Alpha-D-ribose 1-methylphosphonate 5-triphosphate synthase subunit PhnH OS=Escherichia coli (strain K12) OX=83333 GN=phnH PE=1 SV=1	1	1	1	1	1	1	1	1	0	1	1	1	1	1	0	1	1	1	1	1	0	1	0	0	0	21.027	194	194	1	-2	By MS/MS	By MS/MS	By MS/MS	By MS/MS		By MS/MS	0	0	0	0	0	0
[truncated: 30 more columns]

## Sheet: raw_IBAQ
Protein IDs	Protein names	Gene names	iBAQ 1	iBAQ 2	iBAQ 3	iBAQ 4	iBAQ 5	iBAQ 6	Potential contaminant
CON__P00761			241840000	157370000	162600000	214980000	150330000	185770000	+
CON__P02533;CON__Q61782			1213500	457230	1239500	1225100	1029400	1272000	+
CON__P48668;CON__P02538;CON__P04259;CON__O95678;CON__Q8VED5;CON__P07744			248540	15589	288150	223030	155630	324500	+
CON__P02662			50448	0	91168	190880	70744	208820	+
CON__P02663			121480	260020	184520	58752	62883	571840	+
CON__P02666			208050	216420	226190	320450	160920	379630	+
CON__P02754			0	0	129790	145760	130570	284930	+
CON__P02769			771660	734630	725440	957890	857400	983380	+
CON__P04264			23310000	24523000	38649000	47466000	46909000	36580000	+
CON__P08779;CON__Q9Z2K1;CON__Q3ZAW8			77423	0	68040	462590	97052	243600	+
CON__P13645;CON__P02535-1;CON__Q148H6;CON__A2A4G1;CON__P19001;CON__P08727;CON__Q9UE12;CON__Q15323;CON__P05784;CON__Q92764;CON__Q14532;CON__Q497I4;CON__O76015;CON__A2A5Y0;CON__O76013;CON__Q7Z3Y9;CON__O76014;CON__REFSEQ:XP_986630;CON__Q99456;CON__Q14525			16883000	16893000	22235000	37768000	57133000	32719000	+
CON__P13646-1			494360	125950	437390	36553	194050	590550	+
CON__P13647			797350	674920	1572800	1323700	1139600	1389000	+
CON__P19013			0	0	114930	0	46069	37033	+
CON__P35527			5355000	6554300	9775700	13286000	3658000	5588700	+
CON__P35908v2;CON__P35908;CON__Q01546;CON__Q5XKE5			6237900	5694600	9882000	10836000	15642000	10453000	+
CON__Q04695;CON__Q9QWL7			42293	0	1134300	0	0	1841400	+
CON__Q32MB2;CON__Q7RTS7;CON__Q3SY84			0	0	62074	64483	157470	32120	+
CON__Q5D862			0	0	27405	44866	82705	43288	+
CON__Q8N1N4-2;CON__Q7RTT2			0	0	0	0	9774.8	0	+
CON__Q7Z3Y7			0	0	0	0	0	74529	+
CON__Q7Z3Y8			6837700	10126000	4916600	6932000	3547000	5074900	+
CON__Q7Z3Z0			0	111590	55344	92497	20943	169230	+
CON__Q86YZ3			8030.3	0	10585	0	0	0	+
CON__Q9U6Y5			57952000	63294000	41355000	52567000	37172000	46306000	+
CON__Streptavidin			2397800	1977600	1762000	1782400	1582600	1816900	+
P00722	Beta-galactosidase	lacZ	164280000	188190000	127880000	164510000	119710000	143810000
P00887	Phospho-2-dehydro-3-deoxyheptonate aldolase, Trp-sensitive	aroH	295230	272770	0	152060	39646	62396
P00960	Glycine--tRNA ligase alpha subunit	glyQ	97379	0	0	997270	0	87533
P02358	30S ribosomal protein S6;30S ribosomal protein S6, fully modified isoform;30S ribosomal protein S6, non-modified isoform	rpsF	633780000	628130000	504820000	786870000	501420000	820170000
P02359	30S ribosomal protein S7	rpsG	669490000	744080000	484550000	635030000	369400000	639390000
P02413	50S ribosomal protein L15	rplO	1239500000	1312500000	709950000	1167800000	904400000	1124100000
P02931	Outer membrane protein F	ompF	2557800	2185600	1334700	2401800	985770	2265600
P05055	Polyribonucleotide nucleotidyltransferase	pnp	0	0	0	70882	0	84907
P05825	Ferrienterobactin receptor	fepA	41248	1638600	0	0	47392	0
P06611	Vitamin B12 import ATP-binding protein BtuD	btuD	0	0	2972800	0	0	5808500
P06722	DNA mismatch repair protein MutH	mutH	0	0	1017800	0	0	1723700
P06993	HTH-type transcriptional regulator MalT	malT	70519	54238	0	27671	7216	26586
P07012	Peptide chain release factor 2	prfB	996450	1133400	463620	134620	206860	349790
P07014	Succinate dehydrogenase iron-sulfur subunit	sdhB	252980	0	0	184840	333310	146100
P07639	3-dehydroquinate synthase	aroB	396090	427860	20853	47786	0	232540
P07649	tRNA pseudouridine synthase A	truA	81327	104930	45821	97753	74275	153550
P07913	L-threonine 3-dehydrogenase	tdh	161020	406120	0	0	0	198170
P08142	Acetolactate synthase isozyme 1 large subunit	ilvB	351410	447730	227270	201240	288100	270340
P08200	Isocitrate dehydrogenase [NADP]	icd	31653	43426	25114	23527	29314	25790
P08622	Chaperone protein DnaJ	dnaJ	10575000	11050000	5327700	9805800	5207300	9026300
P0A6F3	Glycerol kinase	glpK	4096400	4370300	880250	2293900	901420	2843600
P0A6F5	60 kDa chaperonin	groL	6367400000	5895800000	4041400000	3858400000	2146400000	5037600000
P0A6F9	10 kDa chaperonin	groS	0	208470	0	1456300000	491830000	844450000
P0A6J5	D-amino acid dehydrogenase	dadA	1525800	1664600	1287800	1229000	775380	1529800
P0A6M8	Elongation factor G	fusA	327320	312100	151070	567740	320690	379900
P0A6P9	Enolase	eno	0	0	0	0	0	31589
P0A6U8	Glycogen synthase	glgA	31691	0	0	399750	25035	52804
P0A6Y8	Chaperone protein DnaK	dnaK	566390	717340	309740	9999400	882650	725680
P0A6Z3	Chaperone protein HtpG	htpG	128530	88578	24022	45462	30980	39959
P0A717	Ribose-phosphate pyrophosphokinase	prs	1476000	1377100	940700	502520	670890	1236100
P0A725	UDP-3-O-[3-hydroxymyristoyl] N-acetylglucosamine deacetylase	lpxC	637690	333160	0	160000	69758	363500
P0A7A5	Protein-L-isoaspartate O-methyltransferase	pcm	221340	222390	0	139940	26970	197900
P0A7B1	Polyphosphate kinase	ppk	42856	39317	53550	59312	41878	51537
P0A7B5	Glutamate 5-kinase	proB	356480	190610	0	235040	31099	226630
P0A7G6	Protein RecA	recA	1001900	714910	571470	926030	477910	679020
P0A7I0	Peptide chain release factor 1	prfA	652390	740120	548720	429280	281290	671580
P0A7J3	50S ribosomal protein L10	rplJ	1775800000	1683400000	1026800000	1883900000	877690000	1554200000
P0A7J7	50S ribosomal protein L11	rplK	881800000	934780000	596090000	841910000	510380000	766730000
P0A7K2	50S ribosomal protein L7/L12	rplL	1591500000	1924000000	1120400000	1799500000	1097200000	1750200000
P0A7K6	50S ribosomal protein L19	rplS	477520000	470430000	286370000	352090000	233070000	569760000
P0A7L0	50S ribosomal protein L1	rplA	1248100000	1364800000	799650000	1138500000	784130000	1126000000
P0A7L3	50S ribosomal protein L20	rplT	770160000	815040000	509920000	758410000	584540000	926280000
P0A7L8	50S ribosomal protein L27	rpmA	195430000	220410000	176760000	226640000	142620000	220830000
P0A7M2	50S ribosomal protein L28	rpmB	318940000	437200000	191960000	247580000	182690000	347060000
P0A7M6	50S ribosomal protein L29	rpmC	76278000	118540000	50001000	131610000	48212000	84725000
P0A7M9	50S ribosomal protein L31	rpmE	154720000	296210000	114110000	248690000	107130000	190690000
P0A7N4	50S ribosomal protein L32	rpmF	11469000	14884000	5823500	20061000	5006800	11666000
P0A7N9	50S ribosomal protein L33	rpmG	433010000	526910000	223430000	695330000	210670000	369980000
P0A7P5	50S ribosomal protein L34	rpmH	462290000	432440000	241300000	525660000	210600000	441300000
P0A7Q1	50S ribosomal protein L35	rpmI	235050000	289070000	31480000	264120000	137150000	258870000
P0A7Q6	50S ribosomal protein L36	rpmJ	0	140420000	247340000	583580000	374790000	360640000
P0A7R1	50S ribosomal protein L9	rplI	1366100000	1402500000	793590000	1320300000	689100000	1333700000
P0A7R5	30S ribosomal protein S10	rpsJ	741820000	775750000	477360000	652420000	436070000	723560000
P0A7R9	30S ribosomal protein S11	rpsK	621070000	592350000	353220000	480960000	313120000	514390000
P0A7S3	30S ribosomal protein S12	rpsL	540900000	631330000	490070000	1008400000	476430000	666450000
P0A7S9	30S ribosomal protein S13	rpsM	361990000	434300000	256170000	368840000	160610000	372140000
P0A7T3	30S ribosomal protein S16	rpsP	78969000	116710000	68948000	104680000	58484000	87222000
P0A7T7	30S ribosomal protein S18	rpsR	634030000	827840000	430950000	814850000	454150000	750950000
P0A7U3	30S ribosomal protein S19	rpsS	141470000	138690000	114580000	215160000	104450000	197110000
P0A7U7	30S ribosomal protein S20	rpsT	394560000	364190000	278610000	475740000	263710000	425960000
P0A7V0	30S ribosomal protein S2	rpsB	399620000	428950000	240060000	327140000	188400000	326800000
P0A7V3	30S ribosomal protein S3	rpsC	829890000	955420000	587860000	769290000	460000000	738530000
P0A7V8	30S ribosomal protein S4	rpsD	975190000	1221600000	634190000	941070000	564360000	796550000
P0A7W1	30S ribosomal protein S5	rpsE	470470000	511380000	341490000	439980000	291110000	445530000
P0A7W7	30S ribosomal protein S8	rpsH	331280000	343080000	212830000	287780000	211430000	332810000
P0A7X3	30S ribosomal protein S9	rpsI	932340000	1004800000	669730000	1039900000	591700000	964860000
P0A7Z4	DNA-directed RNA polymerase subunit alpha	rpoA	99846	217370	248300	316990	188650	352390
P0A812	Holliday junction ATP-dependent DNA helicase RuvB	ruvB	320000	328260	109150	160840	34390	222490
P0A817	S-adenosylmethionine synthase	metK	2080200	2273300	1006600	1480300	444210	2081700
P0A832	SsrA-binding protein	smpB	16723000	17555000	9994900	14231000	4208800	13608000
P0A836	Succinyl-CoA ligase [ADP-forming] subunit beta	sucC	0	0	0	68007	0	0
P0A850	Trigger factor	tig	25997000	21856000	17054000	30154000	15343000	25484000
P0A879	Tryptophan synthase beta chain	trpB	694290	529530	0	387870	60651	351750
P0A884	Thymidylate synthase	thyA	56501	0	0	0	0	68237
P0A894	RNase adapter protein RapZ	rapZ	28282	31881	0	0	0	16104
P0A8A4	Phosphoenolpyruvate synthase regulatory protein	ppsR	1977600	2229200	164750	855500	22435	1382800
P0A8G6	NAD(P)H dehydrogenase (quinone)	wrbA	118280	130130	0	121210	0	99525
P0A8M3	Threonine--tRNA ligase	thrS	364170	275840	0	133860	0	256030
P0A8S1	HTH-type transcriptional regulator ArgP	argP	74486	94110	32575	30024	0	48696
P0A8T7	DNA-directed RNA polymerase subunit beta	rpoC	191780	262240	150860	289280	138480	228460
P0A8V2	DNA-directed RNA polymerase subunit beta	rpoB	72084	89929	78173	107840	50378	74490
P0A910	Outer membrane protein A	ompA	1683100	1888200	743490	1037700	613700	1153800
P0A912	Peptidoglycan-associated lipoprotein	pal	447200	515330	289540	360800	77848	333950
P0A917	Outer membrane protein X	ompX	0	0	190380	0	86743	174220
P0A959	Glutamate-pyruvate aminotransferase AlaA	alaA	274230	273900	114030	161540	29590	205060
P0A991	Fructose-bisphosphate aldolase class 1	fbaB	220110	0	0	76739	0	0
P0A993	Fructose-1,6-bisphosphatase class 1	fbp	44524	58287	0	34450	0	37384
P0A998	Bacterial non-heme ferritin	ftnA	97482	106750	88474	0	103260	314430
P0A9A6	Cell division protein FtsZ	ftsZ	60747	0	24061	0	0	97531
P0A9D8	2,3,4,5-tetrahydropyridine-2,6-dicarboxylate N-succinyltransferase	dapD	0	39877	0	0	0	28734
P0A9G6	Isocitrate lyase	aceA	25770	23234	13836	0	20150	16485
P0A9K3	PhoH-like protein	ybeZ	0	0	0	544650	95993	862060
P0A9Q7	Aldehyde-alcohol dehydrogenase;Alcohol dehydrogenase;Acetaldehyde dehydrogenase [acetylating];Pyruvate-formate-lyase deactivase	adhE	66820	81456	0	16081	0	58807
P0A9R7	Cell division ATP-binding protein FtsE	ftsE	95753	108820	52814	119750	36731	0
P0A9S3	Galactitol-1-phosphate 5-dehydrogenase	gatD	34995000	31482000	20431000	16611000	11985000	22772000
P0A9V1	Lipopolysaccharide export system ATP-binding protein LptB	lptB	138120	207310	66201	101200	38810	239100
P0A9X4	Rod shape-determining protein MreB	mreB	4296800	3368100	504180	3038600	1755100	4679600
P0AA10	50S ribosomal protein L13	rplM	562140000	592630000	383180000	506010000	367340000	567840000
P0AAB6	UTP--glucose-1-phosphate uridylyltransferase	galF	164790	140400	0	0	0	118870
P0AAG8	Galactose/methyl galactoside import ATP-binding protein MglA	mglA	92457	27679	0	15846	0	24974
P0AAH0	Phosphate import ATP-binding protein PstB	pstB	45791	76514	26284	0	0	29061
P0AAI5	3-oxoacyl-[acyl-carrier-protein] synthase 2	fabF	1162100	1032900	160290	499920	120570	1067400
P0AAT6	Ribosomal silencing factor RsfS	rsfS	269490	449230	87411	1032200	248050	421510
P0AAZ7	UPF0434 protein YcaR	ycaR	420430	575550	227630	357360	201760	447930
P0AB80	Branched-chain-amino-acid aminotransferase	ilvE	156520	176340	24972	73757	17974	112090
P0ABB4	ATP synthase subunit beta	atpD	520230	614160	270610	447540	281360	273630
P0ABD3	Bacterioferritin	bfr	764920	840190	151330	342860	197120	375650
P0ABF1	Poly(A) polymerase I	pcnB	231130	185910	109850	124580	118570	168130
P0ABH7	Citrate synthase	gltA	5222900	4772600	1244700	3096800	773940	3629600
P0AC41	Succinate dehydrogenase flavoprotein subunit	sdhA	1719900	1446900	579180	790580	413680	1317600
P0AC84	Hydroxyacylglutathione hydrolase	gloB	324860	316060	78395	0	32965	164100
P0ACE0	Hydrogenase-2 large chain	hybC	231860	306890	24824	246850	57653	184220
P0ACL0	Glycerol-3-phosphate regulon repressor	glpR	208810	201970	67896	88756	109370	0
P0ACP1	Catabolite repressor/activator	cra	617010	867050	825460	456790	280150	507930
P0AD49	Ribosome-associated inhibitor A	raiA	2894700	3409400	1818600	3899700	1915100	2691900
P0ADV5	Uncharacterized protein YhbW	yhbW	95672	85899	0	57843	0	49600
P0ADY3	50S ribosomal protein L14	rplN	1027700000	1031700000	608600000	845440000	566300000	924600000
P0ADY7	50S ribosomal protein L16	rplP	967220000	1100700000	586100000	1027500000	423460000	1043400000
P0ADZ0	50S ribosomal protein L23	rplW	215750000	220580000	132310000	203100000	153660000	190820000
P0ADZ4	30S ribosomal protein S15	rpsO	431850000	588400000	476300000	629510000	675140000	416740000
P0AE12	AMP nucleosidase	amn	981770	714850	213640	748480	97081	527410
P0AE37	Arginine N-succinyltransferase	astA	208440	140840	0	0	18925	115690
P0AEI1	tRNA-2-methylthio-N(6)-dimethylallyladenosine synthase	miaB	27641	30403	15082	27153	0	23206
P0AES2	Glucarate dehydratase	gudD	0	34605	36716	0	0	0
P0AES6	DNA gyrase subunit B	gyrB	47028	28030	14741	0	17151	22858
P0AEU7	Chaperone protein Skp	skp	389690	0	291030	779040	251880	361890
P0AEZ3	Septum site-determining protein MinD	minD	94017	55111	23484	125990	28472	425650
P0AF20	N-acetylglucosamine repressor	nagC	167030	0	0	0	12607	107510
P0AF24	Ribonucleotide monophosphatase NagD	nagD	3590400	2173100	975890	1070200	478120	1319900
P0AFC7	NADH-quinone oxidoreductase subunit B	nuoB	535600	443910	226550	746060	552350	289740
P0AFG3	2-oxoglutarate dehydrogenase E1 component	sucA	14293	0	10212	9710.1	27799	9885.9
P0AFG6	Dihydrolipoyllysine-residue succinyltransferase component of 2-oxoglutarate dehydrogenase complex	sucB	0	70321	0	0	0	0
P0AFK0	Metalloprotease PmbA	pmbA	0	0	0	0	0	0
P0AFP6	Putative GTP cyclohydrolase 1 type 2	ybgI	0	139220	0	0	0	0
P0AFR4	Uncharacterized protein YciO	yciO	2003600	1271300	603990	1267200	157270	711790
P0AFX0	Ribosome hibernation promoting factor	hpf	4187200	4612000	1642600	4759500	1664600	3838700
P0AFY8	Negative modulator of initiation of replication	seqA	545500	155480	0	78360	0	94909
P0AG16	Amidophosphoribosyltransferase	purF	43633	0	0	0	0	0
P0AG30	Transcription termination factor Rho	rho	3396700	3196500	978590	4101100	701630	3943700
P0AG44	50S ribosomal protein L17	rplQ	1249300000	1508800000	880910000	1345100000	977450000	1501700000
P0AG48	50S ribosomal protein L21	rplU	574320000	639690000	374080000	561980000	351370000	489630000
P0AG51	50S ribosomal protein L30	rpmD	263870000	262840000	197290000	292770000	151320000	191620000
P0AG55	50S ribosomal protein L6	rplF	1361200000	1267800000	804920000	1174900000	782820000	1101100000
P0AG59	30S ribosomal protein S14	rpsN	106820000	158170000	99371000	163070000	125250000	142500000
P0AG63	30S ribosomal protein S17	rpsQ	279900000	268870000	226900000	279290000	168650000	287630000
P0AG67	30S ribosomal protein S1	rpsA	258330000	374810000	183000000	242710000	128520000	261420000
P0AG86	Protein-export protein SecB	secB	363530	734420	350540	596320	262120	386310
P0AGE0	Single-stranded DNA-binding protein	ssb	0	0	0	0	0	0
P0AGG8	Metalloprotease TldD	tldD	373740	485610	35960	211790	37570	182080
P0AGI8	Trk system potassium uptake protein TrkA	trkA	391320	42761	0	29518	0	0
P0AGK4	RNA-binding protein YhbY	yhbY	844050	1081800	433370	738580	478170	660810
P0C018	50S ribosomal protein L18	rplR	691440000	939600000	557100000	807040000	558540000	839110000
P0C0R7	Ribosomal RNA large subunit methyltransferase E	rlmE	0	0	121060	80659	114600	151910
P0C8J8;P0C8K0	D-tagatose-1,6-bisphosphate aldolase subunit GatZ	gatZ	10230000	9546100	1083700	8009700	1406500	7958500
P0CE48;P0CE47	Elongation factor Tu 2;Elongation factor Tu 1	tufB;tufA	4059800	4351000	1560600	4814300	1246500	3556300
P0DTT0	Large ribosomal subunit assembly factor BipA	bipA	0	0	17106	60092	36231	43600
P10346	Glutamine transport ATP-binding protein GlnQ	glnQ	700440	556680	130530	317210	53141	417720
P10408	Protein translocase subunit SecA	secA	101380	0	45169	48561	0	106210
P10907	sn-glycerol-3-phosphate import ATP-binding protein UgpC	ugpC	145010	208840	85878	159420	62359	0
P10908	Glycerophosphoryl diester phosphodiesterase	ugpQ	142080	171060	59641	109170	34003	116580
P13009	Methionine synthase	metH	232170	272620	181260	208490	154240	221110
P13029	Catalase-peroxidase	katG	30663	79710	156550	16543	14027	7985.3
P16456	Selenide, water dikinase	selD	118080	49460	13705	55276	15836	56575
P16659	Proline--tRNA ligase	proS	155920	212860	0	104950	0	259580
P16690	Ribose 1,5-bisphosphate phosphokinase PhnN	phnN	291370	285250	99671	176120	117060	316600
P17444	Oxygen-dependent choline dehydrogenase	betA	131610	114060	10304	16283	0	87503
P17846	Sulfite reductase [NADPH] hemoprotein beta-component	cysI	67314	28920	79278	22864	52086	118820
P21338	Ribonuclease I	rna	4565400	5090800	2112300	4936300	3125600	4616200
P21513	Ribonuclease E	rne	0	0	5038.2	6984.8	0	0
P22256	4-aminobutyrate aminotransferase GabT	gabT	145780	84716	0	85960	0	82565
P22333	Adenosine deaminase	add	1107400	889780	141120	439510	200390	1107300
P23830	CDP-diacylglycerol--serine O-phosphatidyltransferase	pssA	673170	697500	309740	792400	393170	751040
P23845	Sulfate adenylyltransferase subunit 1	cysN	485470	583280	261390	635080	253960	261560
P23908	Acetylornithine deacetylase	argE	58162	6932	0	12896	0	0
P24554	DNA repair protein RadA	radA	712800	730510	233540	675140	312460	369270
P25748	HTH-type transcriptional regulator GalS	galS	2755400	2688500	1271000	344410	1531000	417040
P26602	Chorismate pyruvate-lyase	ubiC	79792	0	0	0	304300	0
P27306	Soluble pyridine nucleotide transhydrogenase	sthA	1386500	1600600	266250	594060	284390	1000400
P29012	Alanine racemase, catabolic	dadX	1860100	1669100	1489200	1829300	1684700	1671300
P29745	Peptidase T	pepT	460950	500800	339260	750490	751490	0
P30748	Molybdopterin synthase sulfur carrier subunit	moaD	221190	218080	183380	1257800	1486200	3021500
P31119	Bifunctional protein Aas;2-acylglycerophosphoethanolamine acyltransferase;Acyl-[acyl-carrier-protein] synthetase	aas	0	0	0	0	64336	0
P31677	Alpha,alpha-trehalose-phosphate synthase [UDP-forming]	otsA	919860	991930	65859	572150	0	658490
P31979	NADH-quinone oxidoreductase subunit F	nuoF	69157	184090	0	0	0	0
P32143	Sulfofructose kinase	yihV	0	0	0	0	0	0
P32144	Uncharacterized HTH-type transcriptional regulator YihW	yihW	183850	175460	113590	142690	142950	163420
P32176;P24183	Formate dehydrogenase-O major subunit	fdoG	0	11803	9580.8	114450	442520	17974
P32664	NADH pyrophosphatase	nudC	1855200	1985800	291560	805140	158110	687460
P33030	Uncharacterized protein YeiR	yeiR	174280	198880	0	17338	0	127710
P33232	L-lactate dehydrogenase	lldD	893560	1107100	528510	1138300	326450	625110
P33599	NADH-quinone oxidoreductase subunit C/D	nuoC	156480	146380	89067	0	23087	107380
P33602	NADH-quinone oxidoreductase subunit G	nuoG	0	0	0	23140	47015	0
P33916	Uncharacterized ABC transporter ATP-binding protein YejF	yejF	0	0	0	0	0	0
P36683	Aconitate hydratase B	acnB	0	0	0	0	11950	0
P37636	Multidrug resistance protein MdtE	mdtE	0	273750	75875	134500	72608	0
P37685	Aldehyde dehydrogenase B	aldB	375870	378300	35897	241000	58688	329840
P38521	Uncharacterized protein YggL	yggL	8830900	6963200	14240000	13445000	12486000	12798000
P39177	Universal stress protein G	uspG	831450	585850	353020	759570	305100	490230
P39263	Uncharacterized protein YfcC	yfcC	3204800	2462900	1447700	3523300	805160	902500
P39393	Putative uncharacterized protein YjiV	yjiV	160710	325790	92749	695030	67381	147500
P42641	GTPase ObgE/CgtA	obgE	70101	71185	34327	230310	76359	361630
P45537	Uncharacterized protein YhfK	yhfK	77029	127920	109380	71426	73060	133480
P45753	Putative DNA utilization protein HofM	hofM	63616	68604	35302	38338	0	41150
P45769	Uncharacterized amino-acid ABC transporter ATP-binding protein YhdZ	yhdZ	463230	399000	603480	451110	296820	244070
P52647	Probable pyruvate-flavodoxin oxidoreductase	ydbK	180030	235430	97040	79913	51762	96682
P60422	50S ribosomal protein L2	rplB	724910000	710810000	468290000	705220000	445430000	587750000
P60438	50S ribosomal protein L3	rplC	832490000	842750000	576210000	877250000	486040000	746690000
P60624	50S ribosomal protein L24	rplX	331690000	342680000	221180000	353870000	60197000	250520000
P60716	Lipoyl synthase	lipA	258920	302730	101160	757860	73784	454970
P60723	50S ribosomal protein L4	rplD	1207400000	1230700000	741830000	1043500000	743330000	1080500000
P61175	50S ribosomal protein L22	rplV	768300000	771100000	375360000	640320000	355890000	645700000
P62399	50S ribosomal protein L5	rplE	486760000	429220000	265390000	391380000	231240000	375700000
P62620	4-hydroxy-3-methylbut-2-en-1-yl diphosphate synthase (flavodoxin)	ispG	1882300	2186500	0	3956600	955130	310290
P63284	Chaperone protein ClpB	clpB	51667	50151	39486	83054	39476	66116
P63389	Uncharacterized ABC transporter ATP-binding protein YheS	yheS	36036	127260	55676	100260	78007	25292
P68187	Maltose/maltodextrin import ATP-binding protein MalK	malK	129890	204600	94087	48225	74047	40403
P68679	30S ribosomal protein S21	rpsU	336370000	600740000	232760000	529450000	289240000	354960000
P68919	50S ribosomal protein L25	rplY	93270000	116420000	57674000	132580000	43322000	94539000
P69739	Hydrogenase-1 small chain	hyaA	151670	145200	75666	64024	46775	105670
P69776	Major outer membrane lipoprotein Lpp	lpp	2917600	3682800	2920400	11192000	3098700	3248800
P69828	Galactitol-specific phosphotransferase enzyme IIA component	gatA	1198800	1321500	126690	943810	186060	499210
P69931	DnaA regulatory inactivator Hda	hda	0	157040	73727	68672	0	91044
P75810	Inner membrane protein YbjJ	ybjJ	0	0	0	0	0	0
P75823	Low specificity L-threonine aldolase	ltaE	2311200	1701700	0	1434100	22503	1513800
P75849	Uncharacterized protein YcbL	ycbL	2009600	1771100	0	170370	34070	1347700
P75919	Cardiolipin synthase C	clsC	673480	824200	623340	171890	314840	671620
P76027	Oligopeptide transport ATP-binding protein OppD	oppD	28561	49555	0	0	0	25755
P76216	N-succinylarginine dihydrolase	astB	0	0	0	0	0	0
P76236	Inner membrane protein YeaI	yeaI	0	0	0	0	0	0
P76329	Putative mannosyl-3-phosphoglycerate phosphatase	yedP	262970	249960	0	113020	0	182200
P76342	Sulfoxide reductase catalytic subunit YedY	yedY	395130	1686600	33572	250340	1007000	67363
P76373	UDP-glucose 6-dehydrogenase	ugd	2548900	2862600	778390	1410200	393860	1453500
P76422	Hydroxymethylpyrimidine/phosphomethylpyrimidine kinase	thiD	210080	209840	0	87502	0	84962
P76423	Hydroxyethylthiazole kinase	thiM	576090	605880	0	109520	0	379590
P76472	Probable 4-deoxy-4-formamido-L-arabinose-phosphoundecaprenol deformylase ArnD	arnD	59704	77010	23435	38625	0	50996
P76585	Uncharacterized protein YphG	yphG	7353100	6444800	4480000	6866300	4407600	7304900
P76621	Protein CsiD	csiD	132380	190350	16609	28170	33735	127870
P77231	2-(5-triphosphoribosyl)-3-dephosphocoenzyme-A synthase	citG	1004000	977140	654040	1262800	451020	934740
P77395	Uncharacterized protein YbbN	ybbN	1930400	1612700	1726800	0	0	957150
P77398	Bifunctional polymyxin resistance protein ArnA;UDP-4-amino-4-deoxy-L-arabinose formyltransferase;UDP-glucuronic acid oxidase, UDP-4-keto-hexauronic acid decarboxylating	arnA	190260	228130	23036	186870	12196	165340
P77434	Glutamate-pyruvate aminotransferase AlaC	alaC	0	76489	0	65537	0	0
P77444	Cysteine desulfurase	sufS	285080	304140	60891	130700	35392	158700
P77475	Fructose-1-phosphate phosphatase YqaB	yqaB	190760	222390	68680	95044	31817	148880
P77522	FeS cluster assembly protein SufB	sufB	230130	85983	54923	149770	268040	122260
P77581	Succinylornithine transaminase	astC	10852000	11800000	1061600	4422900	735600	7514900
P77690	UDP-4-amino-4-deoxy-L-arabinose--oxoglutarate aminotransferase	arnB	3575100	3649200	377430	1566600	59924	2509600
P77735	Uncharacterized oxidoreductase YajO	yajO	392520	381620	52014	135560	57067	273130
P77737	Oligopeptide transport ATP-binding protein OppF	oppF	0	0	0	0	0	0
P77739	Uncharacterized protein YniA	yniA	1415200	1776600	150120	737500	109680	942180
Q46861	UPF0313 protein YgiQ	ygiQ	358850	408540	67248	321800	47518	149150
Q47536	Uncharacterized protein YaiP	yaiP	469930	623600	131630	296910	42124	139980
Q93K97	ADP-ribose pyrophosphatase	nudF	170810	225910	196960	0	263060	220150
REV__P0ACR2			#NUM!		#NUM!	#NUM!	#NUM!	#NUM!
REV__P0ADN0			#NUM!		#NUM!	#NUM!	#NUM!	#NUM!
REV__P0AFF4			#NUM!		#NUM!	#NUM!	#NUM!	#NUM!
REV__P16686			#NUM!		#NUM!	#NUM!	#NUM!	#NUM!

## Sheet: ribosomes_IBAQ
Protein IDs	Protein names	Gene names	iBAQ 1	iBAQ 2	iBAQ 3	iBAQ 4	iBAQ 5	iBAQ 6	Potential contaminant
P0A7L0	50S ribosomal protein L1	rplA	1248100000	1364800000	799650000	1138500000	784130000	1126000000
P60422	50S ribosomal protein L2	rplB	724910000	710810000	468290000	705220000	445430000	587750000
P60438	50S ribosomal protein L3	rplC	832490000	842750000	576210000	877250000	486040000	746690000
P60723	50S ribosomal protein L4	rplD	1207400000	1230700000	741830000	1043500000	743330000	1080500000
P62399	50S ribosomal protein L5	rplE	486760000	429220000	265390000	391380000	231240000	375700000
P0AG55	50S ribosomal protein L6	rplF	1361200000	1267800000	804920000	1174900000	782820000	1101100000
P0A7R1	50S ribosomal protein L9	rplI	1366100000	1402500000	793590000	1320300000	689100000	1333700000
P0A7J3	50S ribosomal protein L10	rplJ	1775800000	1683400000	1026800000	1883900000	877690000	1554200000
P0A7J7	50S ribosomal protein L11	rplK	881800000	934780000	596090000	841910000	510380000	766730000
P0A7K2	50S ribosomal protein L7/L12	rplL	1591500000	1924000000	1120400000	1799500000	1097200000	1750200000
P0AA10	50S ribosomal protein L13	rplM	562140000	592630000	383180000	506010000	367340000	567840000
P0ADY3	50S ribosomal protein L14	rplN	1027700000	1031700000	608600000	845440000	566300000	924600000
P02413	50S ribosomal protein L15	rplO	1239500000	1312500000	709950000	1167800000	904400000	1124100000
P0ADY7	50S ribosomal protein L16	rplP	967220000	1100700000	586100000	1027500000	423460000	1043400000
P0AG44	50S ribosomal protein L17	rplQ	1249300000	1508800000	880910000	1345100000	977450000	1501700000
P0C018	50S ribosomal protein L18	rplR	691440000	939600000	557100000	807040000	558540000	839110000
P0A7K6	50S ribosomal protein L19	rplS	477520000	470430000	286370000	352090000	233070000	569760000
P0A7L3	50S ribosomal protein L20	rplT	770160000	815040000	509920000	758410000	584540000	926280000
P0AG48	50S ribosomal protein L21	rplU	574320000	639690000	374080000	561980000	351370000	489630000
P61175	50S ribosomal protein L22	rplV	768300000	771100000	375360000	640320000	355890000	645700000
P0ADZ0	50S ribosomal protein L23	rplW	215750000	220580000	132310000	203100000	153660000	190820000
P60624	50S ribosomal protein L24	rplX	331690000	342680000	221180000	353870000	60197000	250520000
P68919	50S ribosomal protein L25	rplY	93270000	116420000	57674000	132580000	43322000	94539000
P0A7L8	50S ribosomal protein L27	rpmA	195430000	220410000	176760000	226640000	142620000	220830000
P0A7M2	50S ribosomal protein L28	rpmB	318940000	437200000	191960000	247580000	182690000	347060000
P0A7M6	50S ribosomal protein L29	rpmC	76278000	118540000	50001000	131610000	48212000	84725000
P0AG51	50S ribosomal protein L30	rpmD	263870000	262840000	197290000	292770000	151320000	191620000
P0A7M9	50S ribosomal protein L31	rpmE	154720000	296210000	114110000	248690000	107130000	190690000
P0A7N4	50S ribosomal protein L32	rpmF	11469000	14884000	5823500	20061000	5006800	11666000
P0A7N9	50S ribosomal protein L33	rpmG	433010000	526910000	223430000	695330000	210670000	369980000
P0A7P5	50S ribosomal protein L34	rpmH	462290000	432440000	241300000	525660000	210600000	441300000
P0A7Q1	50S ribosomal protein L35	rpmI	235050000	289070000	31480000	264120000	137150000	258870000
P0A7Q6	50S ribosomal protein L36	rpmJ	0	140420000	247340000	583580000	374790000	360640000
P0AG67	30S ribosomal protein S1	rpsA	258330000	374810000	183000000	242710000	128520000	261420000
P0A7V0	30S ribosomal protein S2	rpsB	399620000	428950000	240060000	327140000	188400000	326800000
P0A7V3	30S ribosomal protein S3	rpsC	829890000	955420000	587860000	769290000	460000000	738530000
P0A7V8	30S ribosomal protein S4	rpsD	975190000	1221600000	634190000	941070000	564360000	796550000
P0A7W1	30S ribosomal protein S5	rpsE	470470000	511380000	341490000	439980000	291110000	445530000
P02358	30S ribosomal protein S6;30S ribosomal protein S6, fully modified isoform;30S ribosomal protein S6, non-modified isoform	rpsF	633780000	628130000	504820000	786870000	501420000	820170000
P02359	30S ribosomal protein S7	rpsG	669490000	744080000	484550000	635030000	369400000	639390000
P0A7W7	30S ribosomal protein S8	rpsH	331280000	343080000	212830000	287780000	211430000	332810000
P0A7X3	30S ribosomal protein S9	rpsI	932340000	1004800000	669730000	1039900000	591700000	964860000
P0A7R5	30S ribosomal protein S10	rpsJ	741820000	775750000	477360000	652420000	436070000	723560000
P0A7R9	30S ribosomal protein S11	rpsK	621070000	592350000	353220000	480960000	313120000	514390000
P0A7S3	30S ribosomal protein S12	rpsL	540900000	631330000	490070000	1008400000	476430000	666450000
P0A7S9	30S ribosomal protein S13	rpsM	361990000	434300000	256170000	368840000	160610000	372140000
P0AG59	30S ribosomal protein S14	rpsN	106820000	158170000	99371000	163070000	125250000	142500000
P0ADZ4	30S ribosomal protein S15	rpsO	431850000	588400000	476300000	629510000	675140000	416740000
P0A7T3	30S ribosomal protein S16	rpsP	78969000	116710000	68948000	104680000	58484000	87222000
P0AG63	30S ribosomal protein S17	rpsQ	279900000	268870000	226900000	279290000	168650000	287630000
P0A7T7	30S ribosomal protein S18	rpsR	634030000	827840000	430950000	814850000	454150000	750950000
P0A7U3	30S ribosomal protein S19	rpsS	141470000	138690000	114580000	215160000	104450000	197110000
P0A7U7	30S ribosomal protein S20	rpsT	394560000	364190000	278610000	475740000	263710000	425960000
P68679	30S ribosomal protein S21	rpsU	336370000	600740000	232760000	529450000	289240000	354960000
	Average		6.0677e+08	6.6854e+08	4.02207e+08	6.35292e+08	3.82014e+08	5.98771e+08

## Sheet: normalised_IBAQ
Protein IDs	Protein names	Gene names	iBAQ 1	iBAQ 2	iBAQ 3	iBAQ 4	iBAQ 5	iBAQ 6	Potential contaminant
CON__P00761			0.39857	0.235394	0.40427	0.338395	0.39352	0.310252	+
CON__P02533;CON__Q61782			0.00199993	0.000683923	0.00308175	0.0019284	0.00269467	0.00212435	+
CON__P48668;CON__P02538;CON__P04259;CON__O95678;CON__Q8VED5;CON__P07744			0.000409612	2.3318e-05	0.000716422	0.000351067	0.000407394	0.000541944	+
CON__P02662			8.31419e-05	0	0.000226669	0.00030046	0.000185187	0.000348748	+
CON__P02663			0.000200208	0.000388937	0.000458769	9.24803e-05	0.000164609	0.000955023	+
CON__P02666			0.000342881	0.00032372	0.000562372	0.000504414	0.000421242	0.000634016	+
CON__P02754			0	0	0.000322695	0.000229438	0.000341794	0.000475858	+
CON__P02769			0.00127175	0.00109886	0.00180365	0.00150779	0.00224442	0.00164233	+
CON__P04264			0.0384165	0.0366814	0.0960924	0.0747152	0.122794	0.0610918	+
CON__P08779;CON__Q9Z2K1;CON__Q3ZAW8			0.000127599	0	0.000169167	0.000728153	0.000254054	0.000406833	+
CON__P13645;CON__P02535-1;CON__Q148H6;CON__A2A4G1;CON__P19001;CON__P08727;CON__Q9UE12;CON__Q15323;CON__P05784;CON__Q92764;CON__Q14532;CON__Q497I4;CON__O76015;CON__A2A5Y0;CON__O76013;CON__Q7Z3Y9;CON__O76014;CON__REFSEQ:XP_986630;CON__Q99456;CON__Q14525			0.0278244	0.0252685	0.0552825	0.0594498	0.149558	0.0546436	+
CON__P13646-1			0.000814741	0.000188396	0.00108748	5.75373e-05	0.000507966	0.000986271	+
CON__P13647			0.00131409	0.00100954	0.00391043	0.00208361	0.00298314	0.00231975	+
CON__P19013			0	0	0.000285749	0	0.000120595	6.18484e-05	+
CON__P35527			0.00882542	0.00980391	0.0243052	0.0209132	0.00957558	0.00933362	+
CON__P35908v2;CON__P35908;CON__Q01546;CON__Q5XKE5			0.0102805	0.00851797	0.0245695	0.0170567	0.0409462	0.0174574	+
CON__Q04695;CON__Q9QWL7			6.97019e-05	0	0.00282019	0	0	0.0030753	+
CON__Q32MB2;CON__Q7RTS7;CON__Q3SY84			0	0	0.000154334	0.000101501	0.000412211	5.36432e-05	+
CON__Q5D862			0	0	6.81366e-05	7.06226e-05	0.000216498	7.22948e-05	+
CON__Q8N1N4-2;CON__Q7RTT2			0	0	0	0	2.55876e-05	0	+
CON__Q7Z3Y7			0	0	0	0	0	0.00012447	+
CON__Q7Z3Y8			0.011269	0.0151464	0.0122241	0.0109115	0.00928501	0.00847553	+
CON__Q7Z3Z0			0	0.000166916	0.000137601	0.000145598	5.48227e-05	0.000282629	+
CON__Q86YZ3			1.32345e-05	0	2.63173e-05	0	0	0	+
CON__Q9U6Y5			0.095509	0.094675	0.10282	0.0827446	0.0973054	0.0773351	+
CON__Streptavidin			0.00395175	0.00295809	0.00438083	0.00280564	0.00414278	0.00303438	+
P00722	Beta-galactosidase	lacZ	0.270745	0.281494	0.317946	0.258952	0.313366	0.240175
P00887	Phospho-2-dehydro-3-deoxyheptonate aldolase, Trp-sensitive	aroH	0.00048656	0.000408009	0	0.000239354	0.000103782	0.000104207
P00960	Glycine--tRNA ligase alpha subunit	glyQ	0.000160488	0	0	0.00156978	0	0.000146188
P02358	30S ribosomal protein S6;30S ribosomal protein S6, fully modified isoform;30S ribosomal protein S6, non-modified isoform	rpsF	1.04451	0.939555	1.25513	1.2386	1.31257	1.36976
P02359	30S ribosomal protein S7	rpsG	1.10337	1.11299	1.20473	0.999587	0.966981	1.06784
P02413	50S ribosomal protein L15	rplO	2.04278	1.96323	1.76514	1.83821	2.36746	1.87735
P02931	Outer membrane protein F	ompF	0.00421544	0.00326921	0.00331844	0.00378062	0.00258046	0.00378375
P05055	Polyribonucleotide nucleotidyltransferase	pnp	0	0	0	0.000111574	0	0.000141802
P05825	Ferrienterobactin receptor	fepA	6.79797e-05	0.00245101	0	0	0.000124058	0
P06611	Vitamin B12 import ATP-binding protein BtuD	btuD	0	0	0.00739122	0	0	0.00970071
P06722	DNA mismatch repair protein MutH	mutH	0	0	0.00253054	0	0	0.00287873
P06993	HTH-type transcriptional regulator MalT	malT	0.00011622	8.11291e-05	0	4.35563e-05	1.88894e-05	4.4401e-05
P07012	Peptide chain release factor 2	prfB	0.00164222	0.00169534	0.00115269	0.000211902	0.000541499	0.00058418
P07014	Succinate dehydrogenase iron-sulfur subunit	sdhB	0.000416929	0	0	0.000290953	0.000872508	0.000244
P07639	3-dehydroquinate synthase	aroB	0.000652785	0.000639992	5.18465e-05	7.52189e-05	0	0.000388362
P07649	tRNA pseudouridine synthase A	truA	0.000134033	0.000156954	0.000113924	0.000153871	0.00019443	0.000256442
P07913	L-threonine 3-dehydrogenase	tdh	0.000265372	0.000607473	0	0	0	0.000330961
P08142	Acetolactate synthase isozyme 1 large subunit	ilvB	0.000579149	0.000669713	0.000565058	0.000316768	0.000754162	0.000451492
P08200	Isocitrate dehydrogenase [NADP]	icd	5.21664e-05	6.49565e-05	6.24405e-05	3.70334e-05	7.67355e-05	4.30716e-05
P08622	Chaperone protein DnaJ	dnaJ	0.0174284	0.0165286	0.0132462	0.0154351	0.0136312	0.0150747
P0A6F3	Glycerol kinase	glpK	0.00675116	0.00653708	0.00218855	0.00361078	0.00235965	0.00474906
P0A6F5	60 kDa chaperonin	groL	10.4939	8.81892	10.0481	6.07343	5.61865	8.41324
P0A6F9	10 kDa chaperonin	groS	0	0.000311829	0	2.29233	1.28747	1.41031
P0A6J5	D-amino acid dehydrogenase	dadA	0.00251463	0.0024899	0.00320184	0.00193454	0.00202972	0.0025549
P0A6M8	Elongation factor G	fusA	0.000539447	0.000466838	0.000375603	0.000893667	0.000839473	0.000634467
P0A6P9	Enolase	eno	0	0	0	0	0	5.27564e-05
P0A6U8	Glycogen synthase	glgA	5.2229e-05	0	0	0.000629238	6.55343e-05	8.81873e-05
P0A6Y8	Chaperone protein DnaK	dnaK	0.000933451	0.001073	0.000770101	0.0157398	0.00231052	0.00121195
P0A6Z3	Chaperone protein HtpG	htpG	0.000211827	0.000132495	5.97255e-05	7.15608e-05	8.10966e-05	6.67351e-05
P0A717	Ribose-phosphate pyrophosphokinase	prs	0.00243255	0.00205986	0.00233885	0.000791006	0.00175619	0.0020644
P0A725	UDP-3-O-[3-hydroxymyristoyl] N-acetylglucosamine deacetylase	lpxC	0.00105096	0.00049834	0	0.000251853	0.000182606	0.000607077
P0A7A5	Protein-L-isoaspartate O-methyltransferase	pcm	0.000364784	0.00033265	0	0.000220277	7.05996e-05	0.00033051
P0A7B1	Polyphosphate kinase	ppk	7.06298e-05	5.88103e-05	0.00013314	9.33618e-05	0.000109624	8.60713e-05
P0A7B5	Glutamate 5-kinase	proB	0.000587505	0.000285114	0	0.000369971	8.14081e-05	0.000378492
P0A7G6	Protein RecA	recA	0.0016512	0.00106936	0.00142084	0.00145764	0.00125103	0.00113402
P0A7I0	Peptide chain release factor 1	prfA	0.00107519	0.00110707	0.00136427	0.000675721	0.000736335	0.0011216
P0A7J3	50S ribosomal protein L10	rplJ	2.92665	2.51803	2.55292	2.96541	2.29754	2.59565
P0A7J7	50S ribosomal protein L11	rplK	1.45327	1.39824	1.48205	1.32523	1.33603	1.28051
P0A7K2	50S ribosomal protein L7/L12	rplL	2.62291	2.87791	2.78563	2.83255	2.87215	2.92299
P0A7K6	50S ribosomal protein L19	rplS	0.786987	0.703668	0.711997	0.554217	0.610109	0.951549
P0A7L0	50S ribosomal protein L1	rplA	2.05696	2.04146	1.98816	1.79209	2.05262	1.88052
P0A7L3	50S ribosomal protein L20	rplT	1.26928	1.21913	1.26781	1.1938	1.53016	1.54697
P0A7L8	50S ribosomal protein L27	rpmA	0.322083	0.329689	0.439475	0.356749	0.373338	0.368806
P0A7M2	50S ribosomal protein L28	rpmB	0.525636	0.653963	0.477267	0.38971	0.478229	0.579621
P0A7M6	50S ribosomal protein L29	rpmC	0.125712	0.177312	0.124317	0.207165	0.126205	0.141498
P0A7M9	50S ribosomal protein L31	rpmE	0.25499	0.44307	0.28371	0.391458	0.280435	0.318469
P0A7N4	50S ribosomal protein L32	rpmF	0.0189017	0.0222634	0.0144789	0.0315776	0.0131063	0.0194832
P0A7N9	50S ribosomal protein L33	rpmG	0.713631	0.788151	0.55551	1.0945	0.551473	0.617899
P0A7P5	50S ribosomal protein L34	rpmH	0.761887	0.646843	0.59994	0.82743	0.551289	0.73701
P0A7Q1	50S ribosomal protein L35	rpmI	0.387379	0.43239	0.0782682	0.415746	0.359019	0.432336
P0A7Q6	50S ribosomal protein L36	rpmJ	0	0.21004	0.614957	0.918601	0.981091	0.602301
P0A7R1	50S ribosomal protein L9	rplI	2.25143	2.09786	1.97309	2.07826	1.80386	2.2274
P0A7R5	30S ribosomal protein S10	rpsJ	1.22257	1.16036	1.18685	1.02696	1.1415	1.20841
P0A7R9	30S ribosomal protein S11	rpsK	1.02357	0.886036	0.878205	0.757069	0.819657	0.859077
P0A7S3	30S ribosomal protein S12	rpsL	0.891442	0.944342	1.21845	1.5873	1.24715	1.11303
P0A7S9	30S ribosomal protein S13	rpsM	0.596585	0.649625	0.636911	0.580583	0.42043	0.621507
P0A7T3	30S ribosomal protein S16	rpsP	0.130147	0.174575	0.171424	0.164775	0.153094	0.145668
P0A7T7	30S ribosomal protein S18	rpsR	1.04493	1.23828	1.07146	1.28264	1.18883	1.25415
P0A7U3	30S ribosomal protein S19	rpsS	0.233153	0.207452	0.284878	0.338679	0.27342	0.329191
P0A7U7	30S ribosomal protein S20	rpsT	0.650263	0.544754	0.692703	0.748852	0.690316	0.711391
P0A7V0	30S ribosomal protein S2	rpsB	0.658602	0.641622	0.596857	0.514944	0.493176	0.545785
P0A7V3	30S ribosomal protein S3	rpsC	1.36772	1.42911	1.46159	1.21092	1.20415	1.23341
P0A7V8	30S ribosomal protein S4	rpsD	1.60718	1.82727	1.57678	1.48132	1.47733	1.33031
P0A7W1	30S ribosomal protein S5	rpsE	0.775368	0.764921	0.849041	0.692563	0.762041	0.744074
P0A7W7	30S ribosomal protein S8	rpsH	0.545973	0.513178	0.529156	0.452988	0.553462	0.555822
P0A7X3	30S ribosomal protein S9	rpsI	1.53656	1.50298	1.66514	1.63688	1.5489	1.6114
P0A7Z4	DNA-directed RNA polymerase subunit alpha	rpoA	0.000164553	0.000325141	0.000617344	0.000498967	0.000493831	0.000588522
P0A812	Holliday junction ATP-dependent DNA helicase RuvB	ruvB	0.000527383	0.00049101	0.000271378	0.000253175	9.0023e-05	0.000371578
P0A817	S-adenosylmethionine synthase	metK	0.00342832	0.0034004	0.00250269	0.00233011	0.00116281	0.00347662
P0A832	SsrA-binding protein	smpB	0.0275607	0.0262587	0.0248502	0.0224007	0.0110174	0.0227266
P0A836	Succinyl-CoA ligase [ADP-forming] subunit beta	sucC	0	0	0	0.000107048	0	0
P0A850	Trigger factor	tig	0.0428449	0.0326921	0.0424011	0.0474648	0.0401635	0.0425605
P0A879	Tryptophan synthase beta chain	trpB	0.00114424	0.00079207	0	0.000610538	0.000158767	0.000587454
P0A884	Thymidylate synthase	thyA	9.31177e-05	0	0	0	0	0.000113962
P0A894	RNase adapter protein RapZ	rapZ	4.66108e-05	4.76875e-05	0	0	0	2.68951e-05
P0A8A4	Phosphoenolpyruvate synthase regulatory protein	ppsR	0.00325923	0.00333443	0.000409615	0.00134662	5.87283e-05	0.0023094
P0A8G6	NAD(P)H dehydrogenase (quinone)	wrbA	0.000194934	0.000194648	0	0.000190794	0	0.000166216
P0A8M3	Threonine--tRNA ligase	thrS	0.000600178	0.000412601	0	0.000210706	0	0.000427593
P0A8S1	HTH-type transcriptional regulator ArgP	argP	0.000122758	0.00014077	8.09907e-05	4.72601e-05	0	8.13266e-05
P0A8T7	DNA-directed RNA polymerase subunit beta	rpoC	0.000316067	0.000392258	0.000375081	0.000455349	0.0003625	0.000381548
P0A8V2	DNA-directed RNA polymerase subunit beta	rpoB	0.0001188	0.000134516	0.00019436	0.000169749	0.000131875	0.000124405
P0A910	Outer membrane protein A	ompA	0.00277387	0.00282436	0.00184853	0.00163342	0.00160649	0.00192695
P0A912	Peptidoglycan-associated lipoprotein	pal	0.000737018	0.000770829	0.000719878	0.000567928	0.000203783	0.000557726
P0A917	Outer membrane protein X	ompX	0	0	0.000473339	0	0.000227068	0.000290963
P0A959	Glutamate-pyruvate aminotransferase AlaA	alaA	0.000451951	0.000409699	0.000283511	0.000254277	7.7458e-05	0.000342468
P0A991	Fructose-bisphosphate aldolase class 1	fbaB	0.000362757	0	0	0.000120793	0	0
P0A993	Fructose-1,6-bisphosphatase class 1	fbp	7.33787e-05	8.71855e-05	0	5.4227e-05	0	6.24346e-05
P0A998	Bacterial non-heme ferritin	ftnA	0.000160657	0.000159676	0.000219971	0	0.000270305	0.000525126
P0A9A6	Cell division protein FtsZ	ftsZ	0.000100115	0	5.98225e-05	0	0	0.000162885
P0A9D8	2,3,4,5-tetrahydropyridine-2,6-dicarboxylate N-succinyltransferase	dapD	0	5.96479e-05	0	0	0	4.79883e-05
P0A9G6	Isocitrate lyase	aceA	4.24708e-05	3.47534e-05	3.44002e-05	0	5.27468e-05	2.75314e-05
P0A9K3	PhoH-like protein	ybeZ	0	0	0	0.000857322	0.000251282	0.00143972
P0A9Q7	Aldehyde-alcohol dehydrogenase;Alcohol dehydrogenase;Acetaldehyde dehydrogenase [acetylating];Pyruvate-formate-lyase deactivase	adhE	0.000110124	0.000121842	0	2.53128e-05	0	9.82129e-05
P0A9R7	Cell division ATP-binding protein FtsE	ftsE	0.000157808	0.000162773	0.000131311	0.000188496	9.6151e-05	0
P0A9S3	Galactitol-1-phosphate 5-dehydrogenase	gatD	0.0576743	0.0470907	0.0507973	0.026147	0.0313732	0.0380312
P0A9V1	Lipopolysaccharide export system ATP-binding protein LptB	lptB	0.000227632	0.000310094	0.000164594	0.000159297	0.000101593	0.000399318
P0A9X4	Rod shape-determining protein MreB	mreB	0.00708143	0.005038	0.00125353	0.004783	0.00459434	0.00781534
P0AA10	50S ribosomal protein L13	rplM	0.926447	0.886454	0.952694	0.7965	0.961589	0.948343
P0AAB6	UTP--glucose-1-phosphate uridylyltransferase	galF	0.000271586	0.00021001	0	0	0	0.000198523
P0AAG8	Galactose/methyl galactoside import ATP-binding protein MglA	mglA	0.000152376	4.14022e-05	0	2.49429e-05	0	4.17088e-05
P0AAH0	Phosphate import ATP-binding protein PstB	pstB	7.54668e-05	0.000114449	6.53495e-05	0	0	4.85344e-05
P0AAI5	3-oxoacyl-[acyl-carrier-protein] synthase 2	fabF	0.00191522	0.00154501	0.000398526	0.000786913	0.000315617	0.00178265
P0AAT6	Ribosomal silencing factor RsfS	rsfS	0.000444139	0.000671957	0.000217328	0.00162476	0.000649323	0.000703959
P0AAZ7	UPF0434 protein YcaR	ycaR	0.000692899	0.000860906	0.000565953	0.000562513	0.000528149	0.000748083
P0AB80	Branched-chain-amino-acid aminotransferase	ilvE	0.000257956	0.000263769	6.20875e-05	0.000116099	4.70507e-05	0.0001872
P0ABB4	ATP synthase subunit beta	atpD	0.000857376	0.000918659	0.000672813	0.000704463	0.000736518	0.000456986
P0ABD3	Bacterioferritin	bfr	0.00126064	0.00125675	0.000376249	0.000539689	0.000516003	0.000627369
P0ABF1	Poly(A) polymerase I	pcnB	0.000380919	0.000278084	0.000273118	0.000196099	0.000310382	0.000280792
P0ABH7	Citrate synthase	gltA	0.00860771	0.00713884	0.00309468	0.00487461	0.00202595	0.00606175
P0AC41	Succinate dehydrogenase flavoprotein subunit	sdhA	0.00283452	0.00216427	0.00144001	0.00124444	0.00108289	0.00220051
P0AC84	Hydroxyacylglutathione hydrolase	gloB	0.000535393	0.000472762	0.000194912	0	8.62928e-05	0.000274061
P0ACE0	Hydrogenase-2 large chain	hybC	0.000382122	0.000459045	6.17195e-05	0.000388561	0.000150919	0.000307664
P0ACL0	Glycerol-3-phosphate regulon repressor	glpR	0.000344134	0.000302106	0.000168809	0.000139709	0.000286299	0
P0ACP1	Catabolite repressor/activator	cra	0.00101688	0.00129693	0.00205233	0.000719023	0.000733351	0.000848288
P0AD49	Ribosome-associated inhibitor A	raiA	0.00477067	0.00509977	0.00452155	0.00613843	0.00501317	0.00449571
P0ADV5	Uncharacterized protein YhbW	yhbW	0.000157674	0.000128488	0	9.10494e-05	0	8.28364e-05
P0ADY3	50S ribosomal protein L14	rplN	1.69372	1.54321	1.51315	1.33079	1.48241	1.54416
P0ADY7	50S ribosomal protein L16	rplP	1.59405	1.64642	1.45721	1.61737	1.10849	1.74257
P0ADZ0	50S ribosomal protein L23	rplW	0.355571	0.329943	0.32896	0.319695	0.402237	0.318686
P0ADZ4	30S ribosomal protein S15	rpsO	0.71172	0.880127	1.18422	0.990898	1.76732	0.695993
P0AE12	AMP nucleosidase	amn	0.00161803	0.00106927	0.00053117	0.00117817	0.00025413	0.000880821
P0AE37	Arginine N-succinyltransferase	astA	0.000343524	0.000210668	0	0	4.95401e-05	0.000193213
P0AEI1	tRNA-2-methylthio-N(6)-dimethylallyladenosine synthase	miaB	4.55543e-05	4.54767e-05	3.74981e-05	4.2741e-05	0	3.87561e-05
P0AES2	Glucarate dehydratase	gudD	0	5.17621e-05	9.12864e-05	0	0	0
P0AES6	DNA gyrase subunit B	gyrB	7.75055e-05	4.19272e-05	3.66503e-05	0	4.48963e-05	3.81749e-05
P0AEU7	Chaperone protein Skp	skp	0.000642237	0	0.000723583	0.00122627	0.000659348	0.000604388
P0AEZ3	Septum site-determining protein MinD	minD	0.000154947	8.24349e-05	5.83879e-05	0.000198318	7.45314e-05	0.000710873
P0AF20	N-acetylglucosamine repressor	nagC	0.000275277	0	0	0	3.30014e-05	0.000179551
P0AF24	Ribonucleotide monophosphatase NagD	nagD	0.00591724	0.00325052	0.00242634	0.00168458	0.00125158	0.00220435
P0AFC7	NADH-quinone oxidoreductase subunit B	nuoB	0.000882707	0.000663999	0.000563267	0.00117436	0.00144589	0.000483891
P0AFG3	2-oxoglutarate dehydrogenase E1 component	sucA	2.35559e-05	0	2.53899e-05	1.52845e-05	7.27697e-05	1.65103e-05
P0AFG6	Dihydrolipoyllysine-residue succinyltransferase component of 2-oxoglutarate dehydrogenase complex	sucB	0	0.000105186	0	0	0	0
P0AFK0	Metalloprotease PmbA	pmbA	0	0	0	0	0	0
P0AFP6	Putative GTP cyclohydrolase 1 type 2	ybgI	0	0.000208245	0	0	0	0
P0AFR4	Uncharacterized protein YciO	yciO	0.00330208	0.00190161	0.00150169	0.00199467	0.000411687	0.00118875
P0AFX0	Ribosome hibernation promoting factor	hpf	0.00690081	0.00689862	0.00408397	0.00749183	0.00435744	0.00641097
P0AFY8	Negative modulator of initiation of replication	seqA	0.000899023	0.000232567	0	0.000123345	0	0.000158506
P0AG16	Amidophosphoribosyltransferase	purF	7.19103e-05	0	0	0	0	0
P0AG30	Transcription termination factor Rho	rho	0.005598	0.00478132	0.00243305	0.00645545	0.00183666	0.00658633
P0AG44	50S ribosomal protein L17	rplQ	2.05894	2.25686	2.19019	2.11729	2.55868	2.50797
P0AG48	50S ribosomal protein L21	rplU	0.946521	0.956847	0.930069	0.884601	0.919784	0.817725
P0AG51	50S ribosomal protein L30	rpmD	0.434877	0.393155	0.490519	0.460843	0.396112	0.320022
P0AG55	50S ribosomal protein L6	rplF	2.24336	1.89637	2.00126	1.84939	2.04919	1.83893
P0AG59	30S ribosomal protein S14	rpsN	0.176047	0.23659	0.247064	0.256685	0.327868	0.237988
P0AG63	30S ribosomal protein S17	rpsQ	0.461295	0.402175	0.564138	0.439624	0.441476	0.480367
P0AG67	30S ribosomal protein S1	rpsA	0.425746	0.56064	0.45499	0.382045	0.336428	0.436594
P0AG86	Protein-export protein SecB	secB	0.000599123	0.00109854	0.000871542	0.000938655	0.000686154	0.000645172
P0AGE0	Single-stranded DNA-binding protein	ssb	0	0	0	0	0	0
P0AGG8	Metalloprotease TldD	tldD	0.00061595	0.000726374	8.94067e-05	0.000333374	9.83473e-05	0.00030409
P0AGI8	Trk system potassium uptake protein TrkA	trkA	0.000644923	6.39618e-05	0	4.64637e-05	0	0
P0AGK4	RNA-binding protein YhbY	yhbY	0.00139105	0.00161815	0.00107748	0.00116258	0.00125171	0.00110361
P0C018	50S ribosomal protein L18	rplR	1.13954	1.40545	1.38511	1.27034	1.46209	1.40139
P0C0R7	Ribosomal RNA large subunit methyltransferase E	rlmE	0	0	0.000300989	0.000126964	0.000299989	0.000253703
P0C8J8;P0C8K0	D-tagatose-1,6-bisphosphate aldolase subunit GatZ	gatZ	0.0168598	0.014279	0.00269439	0.0126079	0.00368181	0.0132914
P0CE48;P0CE47	Elongation factor Tu 2;Elongation factor Tu 1	tufB;tufA	0.00669084	0.00650821	0.00388009	0.00757809	0.00326297	0.00593933
P0DTT0	Large ribosomal subunit assembly factor BipA	bipA	0	0	4.25304e-05	9.45895e-05	9.48422e-05	7.28158e-05
P10346	Glutamine transport ATP-binding protein GlnQ	glnQ	0.00115438	0.000832681	0.000324535	0.000499314	0.000139108	0.000697629
P10408	Protein translocase subunit SecA	secA	0.000167082	0	0.000112303	7.64388e-05	0	0.00017738
P10907	sn-glycerol-3-phosphate import ATP-binding protein UgpC	ugpC	0.000238987	0.000312382	0.000213517	0.00025094	0.000163238	0
P10908	Glycerophosphoryl diester phosphodiesterase	ugpQ	0.000234158	0.000255871	0.000148284	0.000171842	8.90099e-05	0.000194699
P13009	Methionine synthase	metH	0.000382633	0.000407784	0.000450664	0.00032818	0.000403755	0.000369273
P13029	Catalase-peroxidase	katG	5.05348e-05	0.00011923	0.000389228	2.604e-05	3.67186e-05	1.33362e-05
P16456	Selenide, water dikinase	selD	0.000194604	7.39821e-05	3.40745e-05	8.70088e-05	4.1454e-05	9.44852e-05
P16659	Proline--tRNA ligase	proS	0.000256967	0.000318395	0	0.0001652	0	0.000433521
P16690	Ribose 1,5-bisphosphate phosphokinase PhnN	phnN	0.000480199	0.000426676	0.00024781	0.000277227	0.000306429	0.00052875
P17444	Oxygen-dependent choline dehydrogenase	betA	0.000216903	0.000170611	2.56187e-05	2.56307e-05	0	0.000146138
P17846	Sulfite reductase [NADPH] hemoprotein beta-component	cysI	0.000110938	4.32585e-05	0.000197108	3.59897e-05	0.000136346	0.00019844
P21338	Ribonuclease I	rna	0.00752411	0.00761481	0.00525178	0.00777012	0.00818191	0.00770946
P21513	Ribonuclease E	rne	0	0	1.25264e-05	1.09946e-05	0	0
P22256	4-aminobutyrate aminotransferase GabT	gabT	0.000240256	0.000126718	0	0.000135308	0	0.000137891
P22333	Adenosine deaminase	add	0.00182507	0.00133093	0.000350864	0.000691823	0.000524563	0.00184929
P23830	CDP-diacylglycerol--serine O-phosphatidyltransferase	pssA	0.00110943	0.00104332	0.000770101	0.0012473	0.0010292	0.0012543
P23845	Sulfate adenylyltransferase subunit 1	cysN	0.000800089	0.000872469	0.00064989	0.000999666	0.000664793	0.000436828
P23908	Acetylornithine deacetylase	argE	9.58551e-05	1.03689e-05	0	2.02993e-05	0	0
P24554	DNA repair protein RadA	radA	0.00117475	0.0010927	0.000580647	0.00106272	0.000817929	0.000616713
P25748	HTH-type transcriptional regulator GalS	galS	0.0045411	0.00402145	0.00316007	0.000542128	0.00400771	0.000696494
P26602	Chorismate pyruvate-lyase	ubiC	0.000131503	0	0	0	0.000796569	0
P27306	Soluble pyridine nucleotide transhydrogenase	sthA	0.00228505	0.00239417	0.000661973	0.000935097	0.00074445	0.00167076
P29012	Alanine racemase, catabolic	dadX	0.00306558	0.00249664	0.00370257	0.00287946	0.00441005	0.00279122
P29745	Peptidase T	pepT	0.000759679	0.000749095	0.000843496	0.00118133	0.00196718	0
P30748	Molybdopterin synthase sulfur carrier subunit	moaD	0.000364537	0.000326204	0.000455935	0.00197988	0.00389044	0.00504617
P31119	Bifunctional protein Aas;2-acylglycerophosphoethanolamine acyltransferase;Acyl-[acyl-carrier-protein] synthetase	aas	0	0	0	0	0.000168413	0
P31677	Alpha,alpha-trehalose-phosphate synthase [UDP-forming]	otsA	0.001516	0.00148373	0.000163744	0.000900609	0	0.00109974
P31979	NADH-quinone oxidoreductase subunit F	nuoF	0.000113976	0.000275361	0	0	0	0
P32143	Sulfofructose kinase	yihV	0	0	0	0	0	0
P32144	Uncharacterized HTH-type transcriptional regulator YihW	yihW	0.000302998	0.000262453	0.000282417	0.000224605	0.000374201	0.000272926
P32176;P24183	Formate dehydrogenase-O major subunit	fdoG	0	1.76549e-05	2.38206e-05	0.000180153	0.00115839	3.00182e-05
P32664	NADH pyrophosphatase	nudC	0.0030575	0.00297035	0.000724901	0.00126735	0.000413886	0.00114812
P33030	Uncharacterized protein YeiR	yeiR	0.000287226	0.000297484	0	2.72914e-05	0	0.000213287
P33232	L-lactate dehydrogenase	lldD	0.00147265	0.001656	0.00131403	0.00179177	0.000854551	0.00104399
P33599	NADH-quinone oxidoreductase subunit C/D	nuoC	0.00025789	0.000218955	0.000221446	0	6.0435e-05	0.000179334
P33602	NADH-quinone oxidoreductase subunit G	nuoG	0	0	0	3.64242e-05	0.000123072	0
P33916	Uncharacterized ABC transporter ATP-binding protein YejF	yejF	0	0	0	0	0	0
P36683	Aconitate hydratase B	acnB	0	0	0	0	3.12816e-05	0
P37636	Multidrug resistance protein MdtE	mdtE	0	0.000409475	0.000188647	0.000211714	0.000190067	0
P37685	Aldehyde dehydrogenase B	aldB	0.000619461	0.00056586	8.92501e-05	0.000379353	0.000153628	0.000550862
P38521	Uncharacterized protein YggL	yggL	0.014554	0.0104155	0.0354047	0.0211635	0.0326847	0.0213738
P39177	Universal stress protein G	uspG	0.00137029	0.000876313	0.000877708	0.00119562	0.000798663	0.000818727
P39263	Uncharacterized protein YfcC	yfcC	0.00528174	0.003684	0.00359939	0.00554595	0.00210767	0.00150725
P39393	Putative uncharacterized protein YjiV	yjiV	0.000264862	0.000487316	0.0002306	0.00109403	0.000176384	0.000246338
P42641	GTPase ObgE/CgtA	obgE	0.000115531	0.000106478	8.53466e-05	0.000362526	0.000199886	0.000603954
P45537	Uncharacterized protein YhfK	yhfK	0.000126949	0.000191342	0.00027195	0.00011243	0.00019125	0.000222923
P45753	Putative DNA utilization protein HofM	hofM	0.000104844	0.000102618	8.77708e-05	6.0347e-05	0	6.87241e-05
P45769	Uncharacterized amino-acid ABC transporter ATP-binding protein YhdZ	yhdZ	0.000763436	0.000596823	0.00150042	0.000710083	0.000776988	0.000407618
P52647	Probable pyruvate-flavodoxin oxidoreductase	ydbK	0.000296702	0.000352156	0.000241269	0.000125789	0.000135498	0.000161467
P60422	50S ribosomal protein L2	rplB	1.1947	1.06323	1.1643	1.11007	1.16601	0.981594
P60438	50S ribosomal protein L3	rplC	1.372	1.26058	1.43262	1.38086	1.27231	1.24704
P60624	50S ribosomal protein L24	rplX	0.546649	0.51258	0.549916	0.557019	0.157578	0.41839
P60716	Lipoyl synthase	lipA	0.000426719	0.000452823	0.000251512	0.00119293	0.000193145	0.00075984
P60723	50S ribosomal protein L4	rplD	1.98988	1.84088	1.8444	1.64255	1.94582	1.80453
P61175	50S ribosomal protein L22	rplV	1.26621	1.15341	0.933251	1.00791	0.931616	1.07838
P62399	50S ribosomal protein L5	rplE	0.802215	0.642026	0.659835	0.616063	0.605319	0.627452
P62620	4-hydroxy-3-methylbut-2-en-1-yl diphosphate synthase (flavodoxin)	ispG	0.00310217	0.00327056	0	0.006228	0.00250025	0.000518212
P63284	Chaperone protein ClpB	clpB	8.51509e-05	7.50157e-05	9.81734e-05	0.000130734	0.000103337	0.00011042
P63389	Uncharacterized ABC transporter ATP-binding protein YheS	yheS	5.93899e-05	0.000190355	0.000138426	0.000157817	0.0002042	4.22399e-05
P68187	Maltose/maltodextrin import ATP-binding protein MalK	malK	0.000214068	0.00030604	0.000233927	7.59099e-05	0.000193833	6.74766e-05
P68679	30S ribosomal protein S21	rpsU	0.554362	0.898585	0.578707	0.833396	0.757146	0.592815
P68919	50S ribosomal protein L25	rplY	0.153716	0.174141	0.143394	0.208691	0.113404	0.157888
P69739	Hydrogenase-1 small chain	hyaA	0.000249963	0.00021719	0.000188127	0.000100779	0.000122443	0.000176478
P69776	Major outer membrane lipoprotein Lpp	lpp	0.00480841	0.00550872	0.00726094	0.0176171	0.00811149	0.00542578
P69828	Galactitol-specific phosphotransferase enzyme IIA component	gatA	0.00197571	0.0019767	0.000314987	0.00148563	0.000487051	0.000833725
P69931	DnaA regulatory inactivator Hda	hda	0	0.0002349	0.000183306	0.000108095	0	0.000152052
P75810	Inner membrane protein YbjJ	ybjJ	0	0	0	0	0	0
P75823	Low specificity L-threonine aldolase	ltaE	0.00380902	0.0025454	0	0.00225739	5.89063e-05	0.00252818
P75849	Uncharacterized protein YcbL	ycbL	0.00331196	0.00264921	0	0.000268176	8.91853e-05	0.00225078
P75919	Cardiolipin synthase C	clsC	0.00110994	0.00123284	0.0015498	0.000270568	0.000824159	0.00112166
P76027	Oligopeptide transport ATP-binding protein OppD	oppD	4.70706e-05	7.41242e-05	0	0	0	4.30131e-05
P76216	N-succinylarginine dihydrolase	astB	0	0	0	0	0	0
P76236	Inner membrane protein YeaI	yeaI	0	0	0	0	0	0
P76329	Putative mannosyl-3-phosphoglycerate phosphatase	yedP	0.000433393	0.00037389	0	0.000177902	0	0.00030429
P76342	Sulfoxide reductase catalytic subunit YedY	yedY	0.000651203	0.00252281	8.34695e-05	0.000394055	0.00263603	0.000112502
P76373	UDP-glucose 6-dehydrogenase	ugd	0.00420077	0.00428187	0.0019353	0.00221977	0.00103101	0.00242747
P76422	Hydroxymethylpyrimidine/phosphomethylpyrimidine kinase	thiD	0.000346227	0.000313878	0	0.000137735	0	0.000141894
P76423	Hydroxyethylthiazole kinase	thiM	0.000949438	0.000906274	0	0.000172393	0	0.000633949
P76472	Probable 4-deoxy-4-formamido-L-arabinose-phosphoundecaprenol deformylase ArnD	arnD	9.83965e-05	0.000115191	5.8266e-05	6.07988e-05	0	8.51678e-05
P76585	Uncharacterized protein YphG	yphG	0.0121184	0.00964012	0.0111385	0.0108081	0.0115378	0.0121998
P76621	Protein CsiD	csiD	0.000218172	0.000284725	4.12947e-05	4.43418e-05	8.83084e-05	0.000213554
P77231	2-(5-triphosphoribosyl)-3-dephosphocoenzyme-A synthase	citG	0.00165466	0.0014616	0.00162613	0.00198775	0.00118064	0.0015611
P77395	Uncharacterized protein YbbN	ybbN	0.00318144	0.00241227	0.00429331	0	0	0.00159852
P77398	Bifunctional polymyxin resistance protein ArnA;UDP-4-amino-4-deoxy-L-arabinose formyltransferase;UDP-glucuronic acid oxidase, UDP-4-keto-hexauronic acid decarboxylating	arnA	0.000313562	0.000341236	5.7274e-05	0.000294148	3.19256e-05	0.000276132
P77434	Glutamate-pyruvate aminotransferase AlaC	alaC	0	0.000114412	0	0.00010316	0	0
P77444	Cysteine desulfurase	sufS	0.000469832	0.000454932	0.000151392	0.000205732	9.26459e-05	0.000265043
P77475	Fructose-1-phosphate phosphatase YqaB	yqaB	0.000314386	0.00033265	0.000170758	0.000149607	8.32876e-05	0.000248643
P77522	FeS cluster assembly protein SufB	sufB	0.000379271	0.000128613	0.000136554	0.00023575	0.000701651	0.000204185
P77581	Succinylornithine transaminase	astC	0.0178849	0.0176504	0.00263944	0.00696199	0.00192559	0.0125505
P77690	UDP-4-amino-4-deoxy-L-arabinose--oxoglutarate aminotransferase	arnB	0.00589202	0.00545846	0.000938398	0.00246595	0.000156864	0.00419125
P77735	Uncharacterized oxidoreductase YajO	yajO	0.000646901	0.000570826	0.000129322	0.000213382	0.000149385	0.000456151
P77737	Oligopeptide transport ATP-binding protein OppF	oppF	0	0	0	0	0	0
P77739	Uncharacterized protein YniA	yniA	0.00233235	0.00265743	0.000373241	0.00116088	0.00028711	0.00157352
Q46861	UPF0313 protein YgiQ	ygiQ	0.000591411	0.000611093	0.000167198	0.000506539	0.000124388	0.000249094
Q47536	Uncharacterized protein YaiP	yaiP	0.000774478	0.000932779	0.000327269	0.00046736	0.000110268	0.000233779
Q93K97	ADP-ribose pyrophosphatase	nudF	0.000281507	0.000337916	0.000489698	0	0.000688614	0.00036767
REV__P0ACR2			#NUM!	0	#NUM!	#NUM!	#NUM!	#NUM!
REV__P0ADN0			#NUM!	0	#NUM!	#NUM!	#NUM!	#NUM!
REV__P0AFF4			#NUM!	0	#NUM!	#NUM!	#NUM!	#NUM!
REV__P16686			#NUM!	0	#NUM!	#NUM!	#NUM!	#NUM!
