# Supplementary material for: GroEL/ES chaperonin unfolds then encapsulates a nascent protein on the ribosome
Source: Nat Commun. 2025 Nov 13;16:9976. doi: 10.1038/s41467-025-64968-w (PMC12615815; doi:10.1038/s41467-025-64968-w)
Supplement: Supplementary file 9 — Source Data [file 41467_2025_64968_MOESM9_ESM.xlsx]

## Sheet: Fig1
Source data for Figure 1
Panel 1D

## Sheet: Fig4
Source data for Figure 4
Panel 4B

## Sheet: Fig6
Source data for Figure 6
Panel 6A								Panel 6B

## Sheet: Fig8
Source data for Figure 8
Panel 8B
Panel 8C
Panel 8D

## Sheet: Supp Fig1
Source data for Supplementary Figure 1
Panel 1C
Panel 1D
Panel 1G
Panel 1H
Panel 1H

## Sheet: Supp Fig2
Source data for Supplementary Figure 2
Panel 2D
Panel 2E

## Sheet: Supp Fig4
Source data for Supplementary Figure 4
Panel 4A
Panel 4B
Panel 4C

## Sheet: Supp Fig6
Source data for Supplementary Figure 6
Panel 6A
Panel 6B
Panel 6C
Panel 6D

## Sheet: Supp Fig7
Source data for Supplementary Figure 7
Panel 7C

## Sheet: Supp Fig8
Source data for Supplementary Figure 8
Panels 8A and 8B
